# Supplementary material for: RegEnrich gene regulator enrichment analysis reveals a key role of the ETS transcription factor family in interferon signaling
Source: Commun Biol. 2022 Jan 11;5:31. doi: 10.1038/s42003-021-02991-5 (PMC8752721; doi:10.1038/s42003-021-02991-5)
Supplement: Supplementary file 3 — Supplementary Data 1 [file 42003_2021_2991_MOESM3_ESM.xlsx]

## Sheet: Time
			Number of genes
			40000	35000	30000	25000	20000	15000	12000	10000	8000	7000	6000	5000	4000	3000	2000
Time consumption in second (1 core, COEN)	Number of samples	10	92357	55950	36864	23663	12165	4198	2703	1628	847	595	407	260	146	82	38
		20	89958	55771	36861	23672	12154	5170	2703	1628	846	608	406	250	165	85	37
		50	87938	55878	36862	23678	12182	5188	2700	1623	880	605	405	252	132	81	39
		100	91148	55724	37083	23688	12273	4172	2712	1356	795	608	408	255	156	71	39
Time consumption in second (4 cores, COEN)	Number of samples	10	92397	55876	36883	23654	12150	4121	2705	1401	685	610	408	256	156	80	41
		20	100301	55736	36863	22073	12170	5182	2704	1400	803	609	407	255	149	82	36
		50	92128	55819	36944	22051	11893	5187	2706	1398	802	607	407	256	149	86	36
		100	87771	55702	36901	22061	11876	5205	2272	1634	770	610	406	257	145	84	35
Time consumption in second (8 core, COEN)	Number of samples	10	91759	56377	38785	22385	12653	5180	2713	1648	886	611	419	263	150	80	37
		20	91537	56382	38742	24069	12719	5173	2804	1661	939	625	404	267	165	95	39
		50	81964	67216	38691	24451	12663	5435	2738	1658	926	636	371	261	158	73	35
		100	92137	67033	31562	23859	12195	5359	3013	1678	862	628	393	282	146	71	34
Time consumption in second (16 cores, COEN)	Number of samples	10	89526	67870	41249	24599	11529	5173	2701	1600	859	482	382	240	144	76	34
		20	92977	66747	41500	24308	11437	5138	2735	1601	868	492	380	232	179	77	38
		50	91591	66793	41419	21326	12554	5354	2687	1621	803	565	398	231	145	61	33
		100	93422	66508	41629	19459	9833	5170	2699	1627	675	599	341	247	144	58	34
Time consumption in second (1 core, GRN)	Number of samples	50	31182	25241	22305	18640	14645	10925	8330	7864	5815	5153	3496	3925	3040	2250	1387
		100	77376	62417	53700	47389	36372	27112	22734	20132	15003	13590	11970	9436	8074	5940	3905
		200	211594	170517	154590	130287	112109	82561	58231	52217	37921	35534	30828	27986	15518	15395	10747
Time consumption in second (4 cores, GRN)	Number of samples	50	10822	10070	9645	7463	5835	4525	3382	2951	2439	2050	1402	1458	1183	790	533
		100	29658	28736	23591	18641	14317	12081	9251	8085	6578	5156	4353	3854	3061	2257	1414
		200	78463	77735	64384	51112	42765	32415	25017	20161	15879	13924	12290	10828	8277	6223	3855
Time consumption in second (8 core, GRN)	Number of samples	50	5812	5176	4659	2986	2978	2210	1677	1294	1120	1063	883	774	641	443	307
		100	16711	13607	12410	10263	8585	5072	3733	3522	2767	2426	2292	1910	1661	1179	839
		200	36920	41222	29563	25664	19068	14550	10597	9171	7143	7600	6028	5313	4214	3200	2069
Time consumption in second (16 cores, GRN)	Number of samples	50	2817	2790	2603	2069	1432	1262	975	825	600	600	490	391	368	248	149
		100	8624	7715	6050	5117	3481	2951	2849	1903	1498	1290	1313	981	923	734	429
		200	20995	19749	16606	16256	12947	8697	7867	5809	4847	4446	3137	2961	2222	1694	1094

## Sheet: Memory
			Number of genes
			40000	35000	30000	25000	20000	15000	12000	10000	8000	7000	6000	5000	4000	3000	2000
Memory usage in Gb (1 core, COEN)	Number of samples	10	123.5	103.8	84.7	58.1	41.1	25.8	17.7	15.7	12.5	10.6	8.2	7.4	5.7	4.6	2.7
		20	123.5	103.8	84.7	58.1	41.1	25.8	17.7	17.7	11	10.6	8.2	7.4	5.1	4.4	2.7
		50	124.5	103.8	84.7	58.1	39.4	29.7	20.5	17.4	11	9.9	9.7	7.4	5.5	4.7	2.7
		100	124.5	101.1	81.1	55.8	40	26.5	20.5	15.8	11.1	9.9	9.7	7.4	5.8	4.5	2.4
Memory usage in Gb (4 core, COEN)	Number of samples	10	123.5	103.8	84.7	58.1	41.1	25.8	17.7	15.7	12.5	10.6	8.2	7.4	5.7	4.6	2.7
		20	123.5	103.8	84.7	58.1	41.1	25.8	17.7	17.7	11	10.6	8.2	7.4	5.1	4.4	2.7
		50	124.5	103.8	84.7	58.1	39.4	29.7	20.5	17.4	11	9.9	9.7	7.4	5.5	4.7	2.7
		100	124.5	101.1	81.1	55.8	40	26.5	20.5	15.8	11.1	9.9	9.7	7.4	5.8	4.5	2.4
Memory usage in Gb (8 core, COEN)	Number of samples	10	123.5	103.8	84.7	58.1	41.1	25.8	17.7	15.7	12.5	10.6	8.2	7.4	5.7	4.6	2.7
		20	123.5	103.6	84.7	58.1	41.1	25.8	17.7	17.7	11	10.6	8.2	7.4	5.1	4.4	2.7
		50	124.5	103.8	84.7	58.1	39.4	25.8	20.5	17.4	11	9.9	9.7	7.4	5.5	4.7	2.7
		100	124.5	101.1	81.1	55.8	40	26.5	20.5	15.8	11.1	9.9	9.7	7.4	5.7	4.5	2.4
Memory usage in Gb (16 core, COEN)	Number of samples	10	123.5	103.8	84.7	58.1	41.1	25.8	17.7	15.7	12.5	10.6	8.2	7.4	5.7	4.6	2.7
		20	123.5	103.6	84.7	58.1	41.1	25.8	17.7	17.7	11	10.6	8.2	7.4	5.1	4.4	2.7
		50	124.5	103.8	84.7	58.1	39.4	25.8	20.5	17.4	11	9.9	9.7	7.4	5.5	4.7	2.7
		100	124.5	101.1	81.1	55.8	40	26.5	20.5	15.8	11.1	9.9	9.7	7.4	5.7	4.5	2.4
Memory usage in Gb (1 core, GRN)	Number of samples	50	17.4	13.5	12	10.2	8.4	6.8	5.2	4.5	3.7	3.7	3.3	3	2.2	2.1	1.5
		100	16.7	13.6	12.5	10.3	8.1	6.8	5.1	4.5	4.2	3.7	3.6	3.1	2.3	2.2	1.7
		200	16.2	13	12.8	10.8	8.6	6.1	5.4	4.6	4	4	3.6	3.1	2.4	2.2	1.7
Memory usage in Gb (4 core, GRN)	Number of samples	50	17	14	12.8	10.1	8	6.4	6	4.4	4.2	3.8	3.2	3	2.5	2.1	1.7
		100	15	15.2	12.4	10.7	9.2	7	5.5	4.6	4.1	3.6	3.4	3.1	2.5	2	1.8
		200	15.9	13.7	13.7	10.3	8.1	7.1	5.7	5.1	4.2	3.5	3.4	3.2	2.4	2	1.7
Memory usage in Gb (8 core, GRN)	Number of samples	50	16.4	14.2	12.7	9.8	8.4	6.9	5.8	4.7	4.2	3.6	3.2	3	2.3	2	1.7
		100	16.8	15.3	12.3	10.3	8.4	6.9	5.8	4.6	4	3.5	2.9	2.8	2.6	1.9	1.6
		200	15.4	15.5	12.5	10.9	8.7	6.6	5	5.1	3.9	3.6	3.2	3	2.7	2.3	1.8
Memory usage in Gb (16 core, GRN)	Number of samples	50	15.9	14.6	12.9	10.6	8.5	6.2	5.6	4.8	4.2	3.5	2.9	2.8	2.4	2	1.4
		100	17.2	14.8	12.4	9.8	8.1	6.2	5.7	4.3	3.8	3.5	3.3	3.1	2.7	2.1	1.7
		200	14.4	14	11.8	9.9	9.4	6.5	5.6	4.9	3.9	3.3	3.1	3.2	2.7	2	1.8
