# Supplementary material for: RegEnrich gene regulator enrichment analysis reveals a key role of the ETS transcription factor family in interferon signaling
Source: Commun Biol. 2022 Jan 11;5:31. doi: 10.1038/s42003-021-02991-5 (PMC8752721; doi:10.1038/s42003-021-02991-5)
Supplement: Supplementary file 4 — Supplementary Data 2 [file 42003_2021_2991_MOESM4_ESM.xlsx]

## Sheet: Fig3_Top Regulators
rank	COEN_FET	COEN_SEA	GRN_FET	GRN_SEA	ARACNe_viper	COEN_outDegree	COEN_outCloseness	ARACNe_outDegree	ARACNe_outCloseness
1	CREG1	GTF2F2	NMI	GTF2F2	ZFP36L1	BRD8	AEBP2	MLX	HIF3A
2	E2F2	NMI	CREG1	NMI	ZFPM1	ANKZF1	AES	MNDA	ZNF334
3	DEK	CREG1	E2F2	CREG1	CNOT7	CBFA2T2	AEBP1	TFCP2	LIN28A
4	MBD2	E2F2	MBD2	E2F2	MAF1	CNTRL	ABT1	CREG1	SNAI1
5	CREB5	MAF1	KLF4	MAF1	YY2	ATM	AIP	DNMT3A	IGHMBP2
6	HNRNPAB	CNOT7	DEK	CNOT7	SF1	BACH1	AKAP17A	SP1	GLI1
7	IRF2	MBD2	IRF2	MBD2	NFYA	CTCF	ANKRA2	ITGB2	GLIS2
8	GTF2F2	RFX3	RB1	RFX3	POU2F1	CREB1	ANKS3	ATM	NR1I3
9	NMI	KLF4	RFX3	KLF4	NCOA5	BDP1	ANKZF1	XRCC5	IRF6
10	ARNTL2	DAZAP2	HNRNPAB	DAZAP2	HIC1	BAZ1B	AATF	ENO1	SMARCC2
11	KLF4	RBM14	MYBL2	RBM14	RARG	CREBZF	APBB1	APBB1	TAF4
12	BRCA1	PLAGL2	MNDA	PLAGL2	DEK	APEX1	AFF1	RXRA	REXO4
13	MAF1	NFYA	MCM4	ZFP36L1	IRF2	CBX5	APC	CREBZF	ZNF76
14	MNDA	MYBL2	CREB5	NFYA	BRF1	DNMT3A	APEX1	RB1	CBFA2T2
15	DAZAP2	IRF2	GTF2F2	MYBL2	JUND	CNOT4	ARHGAP35	CBFA2T2	BRD8
16	E2F8	POU2F1	E2F8	IRF2	E2F2	GCFC2	ARID1A	BACH1	PYGO2
17	ENO1	AEBP1	MAF1	POU2F1	BRD1	DAXX	AFF4	SPI1	UBTF
18	MAPK14	PAPOLA	PLAGL2	AEBP1	DAZAP2	EHMT2	ARID3B	TRIM27	EP400
19	MCM4	DEK	MAPK14	PAPOLA	DLX4	BCL3	ARID4A	ZNF638	DAXX
20	MYBL2	E2F8	HABP4	HIC1	MBD2	FLI1	ARID1B	ZNF76	FLI1
21	CNOT7	MCM4	ARNTL2	DEK	DDX5	ATRX	ASB6	SHPRH	HNRNPR
22	EGR2	DLX4	PTTG1	DLX4	TFDP1	BPTF	ANKS1A	CREB5	CTCF
23	MEF2A	HIC1	CNOT7	E2F8	SIRT3	IKBKB	ARID3A	MAPK1	TRIP11
24	ETV6	PTTG1	DAZAP2	MCM4	CSDE1	EP400	ARID4B	FLI1	ZNF592
25	CEBPD	HABP4	IFI16	PTTG1	ERCC6	BRWD1	ARNT	CREB1	GCFC2
26	HNRNPK	RB1	PTEN	HABP4	ZNF142	FUBP3	ARID5A	MBD2	GTF2H1
27	PLAGL2	HNRNPAB	SF1	RB1	ASXL1	APBB1	ASCC1	EP400	RFXAP
28	IFI16	IFI16	RBM14	HNRNPAB	GTF2F2	AKAP17A	ASCC2	IKBKB	GATAD2B
29	E2F1	TAF13	ZFP36L1	IFI16	ZNF274	ASH1L	ASH2L	KDM4C	SP1
30	HTATIP2	JUND	CBX3	TAF13	PHF12	CLOCK	ATF1	ANKZF1	PDCD11
31	RFX3	MEF2A	APBB1	JUND	SEC14L2	CXXC1	ASH1L	NMI	MPHOSPH8
32	E2F7	BACH2	MLX	MEF2A	NFX1	EZH1	ASXL1	TRIP11	KDM4C
33	NCOA1	SF1	E2F1	BACH2	BMI1	HIF1A	AHR	HTATIP2	SMARCA4
34	RBM14	MAPK14	SAP30	POLR2A	ARNTL2	CNOT3	ATF3	ZKSCAN3	ANKZF1
35	RB1	CREB5	PAPOLA	SF1	HNRNPAB	HMG20A	ATF5	MPHOSPH8	SUGP1
36	POU2F1	APBB1	NFYA	MAPK14	RB1	MPHOSPH8	ATF2	GTF2I	TFCP2
37	NFYA	POLR2A	TAF13	ZBTB12	TLE2	CTR9	ATF7IP	ZRANB2	ZNF41
38	PTTG1	NRBF2	TFDP1	CREB5	SRSF5	ING4	ATM	TAF4	NR4A3
39	MITF	NCOA1	MEF2A	APBB1	E2F1	FOXK2	ATRX	BCL6	MGA
40	BACH2	MLX	BRCA1	NRBF2	KAT6A	ETS1	BACH1	E2F2	BAZ1B
41	PTEN	RAD51	HIC1	NCOA1	HTT	KDM4C	ATF6	TARDBP	IKBKB
42	CBX3	SAP30	POU2F1	MLX	SKI	ARID4A	BATF	MXD1	SRSF8
43	HSBP1	BRF1	SEC14L2	RAD51	UBE2K	HDAC7	BATF3	RFXAP	DNMT3A
44	KHDRBS1	E2F1	RAD51	SAP30	E2F3	CRTC1	ATF6B	MGA	BACH1
45	PAPOLA	COPS2	NCOA1	BRF1	RNPS1	GTF2H1	ASB8	ZNF397	ING4
46	HABP4	MNDA	EGR2	E2F1	SREBF2	ORC2	BAZ1A	ZDHHC7	ATM
47	DLX4	VDR	MYCBP	DAB2	THRA	FXR2	BAZ1B	HDAC2	ZNF397
48	SAP30	TCF7L2	BACH2	COPS2	MXD4	MGA	BACH2	ORC2	ETS1
49	MLX	DAB2	KHDRBS1	MNDA	AES	GTF2H2	BBX	HINFP	TOP2B
50	LMO4	ARNTL2	UBE2K	VDR	BRCA1	COPS5	BCL11B	ZNF41	ZKSCAN3

## Sheet: Fig3_GREG1
gene	variable	value
CREG1	GSM1540487	-0.471438
CREG1	GSM1540488	1.86585
CREG1	GSM1540489	1.28867
CREG1	GSM1540490	-0.448976
CREG1	GSM1540491	-0.0629736
CREG1	GSM1540492	0.638603
CREG1	GSM1540493	-0.946539
CREG1	GSM1540494	-0.372266
CREG1	GSM1540495	0.0735729
CREG1	GSM1540496	2.40418
CREG1	GSM1540497	0.126294
CREG1	GSM1540498	1.11318
CREG1	GSM1540499	0.637742
CREG1	GSM1540501	1.10655
CREG1	GSM1540502	0.405756
CREG1	GSM1540503	0.871462
CREG1	GSM1540505	0.562387
CREG1	GSM1540506	1.44136
CREG1	GSM1540507	0.876585
CREG1	GSM1540508	1.5739
CREG1	GSM1540509	2.11668
CREG1	GSM1540510	0.663478
CREG1	GSM1540511	-0.688006
CREG1	GSM1540512	-0.197004
CREG1	GSM1540513	0.939233
CREG1	GSM1540514	0.387485
CREG1	GSM1540515	-0.770843
CREG1	GSM1540516	-0.211749
CREG1	GSM1540517	-1.50062
CREG1	GSM1540518	-1.28491
CREG1	GSM1540519	-0.04802
CREG1	GSM1540520	-0.654062
CREG1	GSM1540521	-0.659305
CREG1	GSM1540522	-0.378816
CREG1	GSM1540523	-1.21614
CREG1	GSM1540524	0.0465486
CREG1	GSM1540525	-0.237309
CREG1	GSM1540526	-0.512768
CREG1	GSM1540527	-1.14223
CREG1	GSM1540528	-0.078609
CREG1	GSM1540529	0.217056
CREG1	GSM1540530	0.916384
CREG1	GSM1540531	-2.14472
CREG1	GSM1540532	-0.798761
CREG1	GSM1540533	-0.8804
CREG1	GSM1540534	-0.324064
CREG1	GSM1540535	0.226777
CREG1	GSM1540536	-1.85167
CREG1	GSM1540537	-0.216758
CREG1	GSM1540539	-0.537629
CREG1	GSM1540540	-0.200305
CREG1	GSM1540541	-1.66284
TXNL1	GSM1540487	-0.307632
TXNL1	GSM1540488	0.454721
TXNL1	GSM1540489	1.44193
TXNL1	GSM1540490	0.646842
TXNL1	GSM1540491	0.552677
TXNL1	GSM1540492	0.783669
TXNL1	GSM1540493	0.228468
TXNL1	GSM1540494	1.59393
TXNL1	GSM1540495	1.50199
TXNL1	GSM1540496	2.16481
TXNL1	GSM1540497	0.0131907
TXNL1	GSM1540498	-0.611794
TXNL1	GSM1540499	1.41517
TXNL1	GSM1540501	0.159437
TXNL1	GSM1540502	1.2966
TXNL1	GSM1540503	0.744226
TXNL1	GSM1540505	0.317764
TXNL1	GSM1540506	1.76647
TXNL1	GSM1540507	1.03149
TXNL1	GSM1540508	-0.167803
TXNL1	GSM1540509	1.1313
TXNL1	GSM1540510	1.22947
TXNL1	GSM1540511	-0.0517101
TXNL1	GSM1540512	0.948477
TXNL1	GSM1540513	0.728127
TXNL1	GSM1540514	0.0408643
TXNL1	GSM1540515	-0.62503
TXNL1	GSM1540516	0.0822582
TXNL1	GSM1540517	-0.448276
TXNL1	GSM1540518	-0.260603
TXNL1	GSM1540519	-1.50791
TXNL1	GSM1540520	-0.396687
TXNL1	GSM1540521	-0.216375
TXNL1	GSM1540522	-1.72575
TXNL1	GSM1540523	0.393699
TXNL1	GSM1540524	0.140035
TXNL1	GSM1540525	-0.422939
TXNL1	GSM1540526	-1.40031
TXNL1	GSM1540527	-0.989206
TXNL1	GSM1540528	-1.26173
TXNL1	GSM1540529	-0.984964
TXNL1	GSM1540530	-0.486235
TXNL1	GSM1540531	-1.75175
TXNL1	GSM1540532	-0.494239
TXNL1	GSM1540533	-0.226808
TXNL1	GSM1540534	-0.893489
TXNL1	GSM1540535	-0.781424
TXNL1	GSM1540536	-1.28547
TXNL1	GSM1540537	-0.152242
TXNL1	GSM1540539	-0.549969
TXNL1	GSM1540540	-0.491549
TXNL1	GSM1540541	-2.31574
PPP3R1	GSM1540487	-0.714538
PPP3R1	GSM1540488	2.00817
PPP3R1	GSM1540489	0.838517
PPP3R1	GSM1540490	0.469209
PPP3R1	GSM1540491	1.24009
PPP3R1	GSM1540492	0.821605
PPP3R1	GSM1540493	-0.885302
PPP3R1	GSM1540494	0.867676
PPP3R1	GSM1540495	0.491787
PPP3R1	GSM1540496	1.33053
PPP3R1	GSM1540497	0.382456
PPP3R1	GSM1540498	0.334101
PPP3R1	GSM1540499	0.864399
PPP3R1	GSM1540501	1.2224
PPP3R1	GSM1540502	1.1889
PPP3R1	GSM1540503	0.372723
PPP3R1	GSM1540505	0.469102
PPP3R1	GSM1540506	0.837774
PPP3R1	GSM1540507	-0.127806
PPP3R1	GSM1540508	1.00763
PPP3R1	GSM1540509	0.869014
PPP3R1	GSM1540510	1.47195
PPP3R1	GSM1540511	0.971891
PPP3R1	GSM1540512	0.389059
PPP3R1	GSM1540513	0.679163
PPP3R1	GSM1540514	0.0323297
PPP3R1	GSM1540515	-1.05763
PPP3R1	GSM1540516	0.0293091
PPP3R1	GSM1540517	-0.636189
PPP3R1	GSM1540518	-0.652806
PPP3R1	GSM1540519	0.338806
PPP3R1	GSM1540520	0.685587
PPP3R1	GSM1540521	-1.63767
PPP3R1	GSM1540522	-1.4003
PPP3R1	GSM1540523	-0.958443
PPP3R1	GSM1540524	0.360893
PPP3R1	GSM1540525	-0.0756395
PPP3R1	GSM1540526	-0.565633
PPP3R1	GSM1540527	-0.618315
PPP3R1	GSM1540528	-1.47456
PPP3R1	GSM1540529	0.438406
PPP3R1	GSM1540530	0.227119
PPP3R1	GSM1540531	-1.63811
PPP3R1	GSM1540532	-1.70614
PPP3R1	GSM1540533	-0.304477
PPP3R1	GSM1540534	-0.907528
PPP3R1	GSM1540535	-0.354247
PPP3R1	GSM1540536	-0.369687
PPP3R1	GSM1540537	0.185928
PPP3R1	GSM1540539	-1.0834
PPP3R1	GSM1540540	-1.46325
PPP3R1	GSM1540541	-2.79486
ZBTB20	GSM1540487	0.46824
ZBTB20	GSM1540488	-0.666132
ZBTB20	GSM1540489	-1.46301
ZBTB20	GSM1540490	-0.833435
ZBTB20	GSM1540491	-2.17353
ZBTB20	GSM1540492	-0.820239
ZBTB20	GSM1540493	0.263404
ZBTB20	GSM1540494	-0.544687
ZBTB20	GSM1540495	-1.02127
ZBTB20	GSM1540496	-1.2489
ZBTB20	GSM1540497	0.032884
ZBTB20	GSM1540498	0.179366
ZBTB20	GSM1540499	-0.126581
ZBTB20	GSM1540501	-1.47961
ZBTB20	GSM1540502	-0.965847
ZBTB20	GSM1540503	-0.333033
ZBTB20	GSM1540505	-0.32478
ZBTB20	GSM1540506	-2.29928
ZBTB20	GSM1540507	-1.13144
ZBTB20	GSM1540508	-2.02413
ZBTB20	GSM1540509	-0.0830067
ZBTB20	GSM1540510	-1.10957
ZBTB20	GSM1540511	-0.409498
ZBTB20	GSM1540512	-0.0300878
ZBTB20	GSM1540513	-0.405936
ZBTB20	GSM1540514	-0.221484
ZBTB20	GSM1540515	0.847164
ZBTB20	GSM1540516	0.546309
ZBTB20	GSM1540517	0.860178
ZBTB20	GSM1540518	0.593877
ZBTB20	GSM1540519	-0.456947
ZBTB20	GSM1540520	0.288849
ZBTB20	GSM1540521	1.48546
ZBTB20	GSM1540522	1.16321
ZBTB20	GSM1540523	1.03858
ZBTB20	GSM1540524	0.506431
ZBTB20	GSM1540525	0.999369
ZBTB20	GSM1540526	0.952145
ZBTB20	GSM1540527	1.11762
ZBTB20	GSM1540528	0.912112
ZBTB20	GSM1540529	-0.455641
ZBTB20	GSM1540530	-0.199786
ZBTB20	GSM1540531	2.12547
ZBTB20	GSM1540532	0.881498
ZBTB20	GSM1540533	1.85103
ZBTB20	GSM1540534	1.0081
ZBTB20	GSM1540535	-0.354457
ZBTB20	GSM1540536	0.539289
ZBTB20	GSM1540537	0.856881
ZBTB20	GSM1540539	0.369654
ZBTB20	GSM1540540	0.835972
ZBTB20	GSM1540541	0.459224
RAB7A	GSM1540487	1.10264
RAB7A	GSM1540488	0.87691
RAB7A	GSM1540489	1.48521
RAB7A	GSM1540490	0.0810616
RAB7A	GSM1540491	0.631722
RAB7A	GSM1540492	0.261138
RAB7A	GSM1540493	-0.768192
RAB7A	GSM1540494	0.885943
RAB7A	GSM1540495	1.73632
RAB7A	GSM1540496	1.31272
RAB7A	GSM1540497	0.406458
RAB7A	GSM1540498	0.0941691
RAB7A	GSM1540499	2.42296
RAB7A	GSM1540501	1.00586
RAB7A	GSM1540502	0.63446
RAB7A	GSM1540503	0.486189
RAB7A	GSM1540505	-0.18823
RAB7A	GSM1540506	1.93282
RAB7A	GSM1540507	-0.399028
RAB7A	GSM1540508	1.97729
RAB7A	GSM1540509	0.656019
RAB7A	GSM1540510	0.636375
RAB7A	GSM1540511	-0.112581
RAB7A	GSM1540512	0.51782
RAB7A	GSM1540513	0.231809
RAB7A	GSM1540514	0.328118
RAB7A	GSM1540515	-0.311919
RAB7A	GSM1540516	-0.173726
RAB7A	GSM1540517	-0.4903
RAB7A	GSM1540518	-1.02244
RAB7A	GSM1540519	0.398214
RAB7A	GSM1540520	-1.07952
RAB7A	GSM1540521	-0.788883
RAB7A	GSM1540522	-0.345161
RAB7A	GSM1540523	-1.37286
RAB7A	GSM1540524	-0.182105
RAB7A	GSM1540525	-0.0666711
RAB7A	GSM1540526	-0.259207
RAB7A	GSM1540527	-0.279948
RAB7A	GSM1540528	-0.221589
RAB7A	GSM1540529	-0.154974
RAB7A	GSM1540530	-0.160003
RAB7A	GSM1540531	-0.508347
RAB7A	GSM1540532	-1.26422
RAB7A	GSM1540533	-0.537569
RAB7A	GSM1540534	-0.484916
RAB7A	GSM1540535	-0.724084
RAB7A	GSM1540536	-1.50516
RAB7A	GSM1540537	-1.29128
RAB7A	GSM1540539	-1.1258
RAB7A	GSM1540540	-1.6496
RAB7A	GSM1540541	-2.6339
FBXL5	GSM1540487	0.160107
FBXL5	GSM1540488	1.29978
FBXL5	GSM1540489	1.32843
FBXL5	GSM1540490	0.453776
FBXL5	GSM1540491	1.22677
FBXL5	GSM1540492	0.0654021
FBXL5	GSM1540493	-0.366472
FBXL5	GSM1540494	1.83581
FBXL5	GSM1540495	-0.0991749
FBXL5	GSM1540496	2.4167
FBXL5	GSM1540497	0.159036
FBXL5	GSM1540498	0.0520474
FBXL5	GSM1540499	1.03266
FBXL5	GSM1540501	0.771656
FBXL5	GSM1540502	-0.135809
FBXL5	GSM1540503	0.33098
FBXL5	GSM1540505	0.558375
FBXL5	GSM1540506	1.46817
FBXL5	GSM1540507	-0.748131
FBXL5	GSM1540508	2.16045
FBXL5	GSM1540509	0.743027
FBXL5	GSM1540510	0.715499
FBXL5	GSM1540511	-0.828684
FBXL5	GSM1540512	1.19786
FBXL5	GSM1540513	1.24435
FBXL5	GSM1540514	1.11206
FBXL5	GSM1540515	-0.812489
FBXL5	GSM1540516	-0.468059
FBXL5	GSM1540517	-0.553985
FBXL5	GSM1540518	-0.582943
FBXL5	GSM1540519	0.303446
FBXL5	GSM1540520	-0.906325
FBXL5	GSM1540521	-0.207479
FBXL5	GSM1540522	-0.570616
FBXL5	GSM1540523	-1.00468
FBXL5	GSM1540524	0.205603
FBXL5	GSM1540525	-0.338361
FBXL5	GSM1540526	-0.124895
FBXL5	GSM1540527	-0.696818
FBXL5	GSM1540528	0.189688
FBXL5	GSM1540529	-0.390888
FBXL5	GSM1540530	-0.640116
FBXL5	GSM1540531	-1.32505
FBXL5	GSM1540532	-1.05458
FBXL5	GSM1540533	-0.8206
FBXL5	GSM1540534	-0.443754
FBXL5	GSM1540535	-1.90902
FBXL5	GSM1540536	-1.43333
FBXL5	GSM1540537	-1.09026
FBXL5	GSM1540539	-0.359249
FBXL5	GSM1540540	-1.19137
FBXL5	GSM1540541	-1.92853
EIF4E	GSM1540487	-0.250278
EIF4E	GSM1540488	-0.486055
EIF4E	GSM1540489	0.0729036
EIF4E	GSM1540490	-0.0710891
EIF4E	GSM1540491	1.28861
EIF4E	GSM1540492	2.35492
EIF4E	GSM1540493	-0.0820564
EIF4E	GSM1540494	0.316028
EIF4E	GSM1540495	0.747357
EIF4E	GSM1540496	1.51015
EIF4E	GSM1540497	0.295093
EIF4E	GSM1540498	0.688771
EIF4E	GSM1540499	1.18345
EIF4E	GSM1540501	1.00379
EIF4E	GSM1540502	1.09671
EIF4E	GSM1540503	0.594724
EIF4E	GSM1540505	0.301255
EIF4E	GSM1540506	1.89473
EIF4E	GSM1540507	0.303105
EIF4E	GSM1540508	0.100189
EIF4E	GSM1540509	-0.415815
EIF4E	GSM1540510	1.71031
EIF4E	GSM1540511	0.925408
EIF4E	GSM1540512	0.432548
EIF4E	GSM1540513	0.705226
EIF4E	GSM1540514	1.46575
EIF4E	GSM1540515	-1.08551
EIF4E	GSM1540516	-0.147732
EIF4E	GSM1540517	-0.399322
EIF4E	GSM1540518	-1.08259
EIF4E	GSM1540519	-0.0304142
EIF4E	GSM1540520	0.503539
EIF4E	GSM1540521	-2.04332
EIF4E	GSM1540522	-0.79664
EIF4E	GSM1540523	-0.33711
EIF4E	GSM1540524	-0.418677
EIF4E	GSM1540525	-0.650027
EIF4E	GSM1540526	-0.663063
EIF4E	GSM1540527	-0.881481
EIF4E	GSM1540528	-0.610507
EIF4E	GSM1540529	0.482133
EIF4E	GSM1540530	0.521841
EIF4E	GSM1540531	-2.43708
EIF4E	GSM1540532	-0.929071
EIF4E	GSM1540533	-0.596126
EIF4E	GSM1540534	-0.614923
EIF4E	GSM1540535	-0.602262
EIF4E	GSM1540536	-0.924987
EIF4E	GSM1540537	0.164355
EIF4E	GSM1540539	-1.05485
EIF4E	GSM1540540	-1.0309
EIF4E	GSM1540541	-2.02101
ZDHHC12	GSM1540487	-0.389829
ZDHHC12	GSM1540488	0.540451
ZDHHC12	GSM1540489	1.1466
ZDHHC12	GSM1540490	0.172806
ZDHHC12	GSM1540491	1.67943
ZDHHC12	GSM1540492	0.842423
ZDHHC12	GSM1540493	0.3972
ZDHHC12	GSM1540494	2.30841
ZDHHC12	GSM1540495	-0.318802
ZDHHC12	GSM1540496	1.30027
ZDHHC12	GSM1540497	1.47037
ZDHHC12	GSM1540498	0.450694
ZDHHC12	GSM1540499	1.27934
ZDHHC12	GSM1540501	2.18413
ZDHHC12	GSM1540502	0.289655
ZDHHC12	GSM1540503	0.437622
ZDHHC12	GSM1540505	-0.788395
ZDHHC12	GSM1540506	1.13897
ZDHHC12	GSM1540507	0.780732
ZDHHC12	GSM1540508	1.78397
ZDHHC12	GSM1540509	0.363464
ZDHHC12	GSM1540510	-0.345518
ZDHHC12	GSM1540511	-0.831373
ZDHHC12	GSM1540512	0.431297
ZDHHC12	GSM1540513	-0.687308
ZDHHC12	GSM1540514	-0.882324
ZDHHC12	GSM1540515	-1.20928
ZDHHC12	GSM1540516	-0.759014
ZDHHC12	GSM1540517	-1.11545
ZDHHC12	GSM1540518	-0.220249
ZDHHC12	GSM1540519	0.507678
ZDHHC12	GSM1540520	-1.60273
ZDHHC12	GSM1540521	-0.342867
ZDHHC12	GSM1540522	0.0189843
ZDHHC12	GSM1540523	-0.48581
ZDHHC12	GSM1540524	-0.192703
ZDHHC12	GSM1540525	0.321763
ZDHHC12	GSM1540526	-0.921057
ZDHHC12	GSM1540527	0.822858
ZDHHC12	GSM1540528	0.141003
ZDHHC12	GSM1540529	-1.04982
ZDHHC12	GSM1540530	-0.127333
ZDHHC12	GSM1540531	-0.836113
ZDHHC12	GSM1540532	-1.06961
ZDHHC12	GSM1540533	0.625868
ZDHHC12	GSM1540534	-0.431716
ZDHHC12	GSM1540535	-1.17788
ZDHHC12	GSM1540536	-0.842154
ZDHHC12	GSM1540537	-0.416865
ZDHHC12	GSM1540539	-0.787056
ZDHHC12	GSM1540540	-1.53772
ZDHHC12	GSM1540541	-2.06703
PSMA6	GSM1540487	-0.0818811
PSMA6	GSM1540488	0.0898613
PSMA6	GSM1540489	0.962902
PSMA6	GSM1540490	0.257769
PSMA6	GSM1540491	0.688724
PSMA6	GSM1540492	1.34162
PSMA6	GSM1540493	-0.644162
PSMA6	GSM1540494	0.44618
PSMA6	GSM1540495	-0.829612
PSMA6	GSM1540496	2.33397
PSMA6	GSM1540497	-0.018206
PSMA6	GSM1540498	0.839833
PSMA6	GSM1540499	0.748922
PSMA6	GSM1540501	1.95974
PSMA6	GSM1540502	0.978984
PSMA6	GSM1540503	1.10376
PSMA6	GSM1540505	0.0297604
PSMA6	GSM1540506	2.23864
PSMA6	GSM1540507	0.766644
PSMA6	GSM1540508	1.31768
PSMA6	GSM1540509	1.6492
PSMA6	GSM1540510	1.76572
PSMA6	GSM1540511	-0.380184
PSMA6	GSM1540512	-0.567674
PSMA6	GSM1540513	-0.238687
PSMA6	GSM1540514	-0.327329
PSMA6	GSM1540515	-0.824886
PSMA6	GSM1540516	-0.0538476
PSMA6	GSM1540517	-1.39594
PSMA6	GSM1540518	-0.477748
PSMA6	GSM1540519	0.0317664
PSMA6	GSM1540520	0.265403
PSMA6	GSM1540521	-1.26808
PSMA6	GSM1540522	-1.03672
PSMA6	GSM1540523	-1.02863
PSMA6	GSM1540524	0.113742
PSMA6	GSM1540525	-0.868967
PSMA6	GSM1540526	-0.96201
PSMA6	GSM1540527	-0.948365
PSMA6	GSM1540528	-0.820438
PSMA6	GSM1540529	0.119196
PSMA6	GSM1540530	0.741278
PSMA6	GSM1540531	-1.30831
PSMA6	GSM1540532	-0.540823
PSMA6	GSM1540533	-0.630585
PSMA6	GSM1540534	-0.991756
PSMA6	GSM1540535	0.199533
PSMA6	GSM1540536	-1.13221
PSMA6	GSM1540537	-0.567082
PSMA6	GSM1540539	-0.81085
PSMA6	GSM1540540	-0.346291
PSMA6	GSM1540541	-1.88957
CTSO	GSM1540487	0.111227
CTSO	GSM1540488	0.457135
CTSO	GSM1540489	1.35044
CTSO	GSM1540490	0.176428
CTSO	GSM1540491	2.04165
CTSO	GSM1540492	0.378437
CTSO	GSM1540493	0.781787
CTSO	GSM1540494	0.83704
CTSO	GSM1540495	0.741995
CTSO	GSM1540496	2.21433
CTSO	GSM1540497	0.268648
CTSO	GSM1540498	0.226848
CTSO	GSM1540499	0.623587
CTSO	GSM1540501	0.646709
CTSO	GSM1540502	0.922518
CTSO	GSM1540503	0.234145
CTSO	GSM1540505	0.66898
CTSO	GSM1540506	1.65278
CTSO	GSM1540507	-1.59206
CTSO	GSM1540508	0.474031
CTSO	GSM1540509	1.02564
CTSO	GSM1540510	0.864337
CTSO	GSM1540511	-0.74504
CTSO	GSM1540512	0.906519
CTSO	GSM1540513	0.728617
CTSO	GSM1540514	0.684202
CTSO	GSM1540515	0.0767485
CTSO	GSM1540516	-0.199834
CTSO	GSM1540517	-0.27818
CTSO	GSM1540518	-0.819715
CTSO	GSM1540519	1.04114
CTSO	GSM1540520	-0.869959
CTSO	GSM1540521	-1.20167
CTSO	GSM1540522	-0.206629
CTSO	GSM1540523	-1.62964
CTSO	GSM1540524	0.695148
CTSO	GSM1540525	-1.44299
CTSO	GSM1540526	-0.625229
CTSO	GSM1540527	-0.699376
CTSO	GSM1540528	-0.322642
CTSO	GSM1540529	0.431854
CTSO	GSM1540530	-0.535647
CTSO	GSM1540531	-0.119253
CTSO	GSM1540532	-0.711649
CTSO	GSM1540533	-0.842394
CTSO	GSM1540534	-0.348254
CTSO	GSM1540535	-0.916946
CTSO	GSM1540536	-1.55237
CTSO	GSM1540537	-0.620491
CTSO	GSM1540539	-0.669903
CTSO	GSM1540540	-1.73345
CTSO	GSM1540541	-2.5796
ICA1L	GSM1540487	-0.872922
ICA1L	GSM1540488	-1.01685
ICA1L	GSM1540489	-0.0102922
ICA1L	GSM1540490	-0.211152
ICA1L	GSM1540491	-1.64686
ICA1L	GSM1540492	-1.37583
ICA1L	GSM1540493	0.727624
ICA1L	GSM1540494	-0.102939
ICA1L	GSM1540495	1.00432
ICA1L	GSM1540496	-1.5525
ICA1L	GSM1540497	-0.173472
ICA1L	GSM1540498	-0.0431567
ICA1L	GSM1540499	-1.36441
ICA1L	GSM1540501	-1.59587
ICA1L	GSM1540502	-0.323002
ICA1L	GSM1540503	-1.10106
ICA1L	GSM1540505	-1.18585
ICA1L	GSM1540506	-0.691619
ICA1L	GSM1540507	-1.8866
ICA1L	GSM1540508	-1.26512
ICA1L	GSM1540509	-1.81571
ICA1L	GSM1540510	0.472361
ICA1L	GSM1540511	0.405965
ICA1L	GSM1540512	0.347441
ICA1L	GSM1540513	1.2261
ICA1L	GSM1540514	0.163005
ICA1L	GSM1540515	0.395545
ICA1L	GSM1540516	0.548767
ICA1L	GSM1540517	1.2364
ICA1L	GSM1540518	0.194306
ICA1L	GSM1540519	0.0273422
ICA1L	GSM1540520	0.394243
ICA1L	GSM1540521	1.52073
ICA1L	GSM1540522	1.36898
ICA1L	GSM1540523	1.85613
ICA1L	GSM1540524	-0.40955
ICA1L	GSM1540525	0.133895
ICA1L	GSM1540526	0.919073
ICA1L	GSM1540527	1.35332
ICA1L	GSM1540528	-0.38576
ICA1L	GSM1540529	-0.0203977
ICA1L	GSM1540530	1.24924
ICA1L	GSM1540531	0.649506
ICA1L	GSM1540532	1.18784
ICA1L	GSM1540533	-1.61343
ICA1L	GSM1540534	0.298054
ICA1L	GSM1540535	-0.756229
ICA1L	GSM1540536	0.372994
ICA1L	GSM1540537	0.809525
ICA1L	GSM1540539	0.862263
ICA1L	GSM1540540	0.811933
ICA1L	GSM1540541	0.883673
ZBED2	GSM1540487	-1.05476
ZBED2	GSM1540488	-0.413231
ZBED2	GSM1540489	-1.01496
ZBED2	GSM1540490	0.531347
ZBED2	GSM1540491	-1.11129
ZBED2	GSM1540492	-0.815869
ZBED2	GSM1540493	-0.845878
ZBED2	GSM1540494	-0.99603
ZBED2	GSM1540495	-0.187683
ZBED2	GSM1540496	-2.08146
ZBED2	GSM1540497	-0.489021
ZBED2	GSM1540498	-0.242329
ZBED2	GSM1540499	-0.744702
ZBED2	GSM1540501	-1.05537
ZBED2	GSM1540502	0.0884918
ZBED2	GSM1540503	0.146869
ZBED2	GSM1540505	0.737226
ZBED2	GSM1540506	-0.660858
ZBED2	GSM1540507	-0.0945118
ZBED2	GSM1540508	-1.46462
ZBED2	GSM1540509	-1.0621
ZBED2	GSM1540510	-0.567434
ZBED2	GSM1540511	-1.37927
ZBED2	GSM1540512	-0.0237942
ZBED2	GSM1540513	-0.300301
ZBED2	GSM1540514	0.715335
ZBED2	GSM1540515	-0.282399
ZBED2	GSM1540516	0.935851
ZBED2	GSM1540517	1.26376
ZBED2	GSM1540518	1.48248
ZBED2	GSM1540519	-2.64225
ZBED2	GSM1540520	0.653954
ZBED2	GSM1540521	0.807168
ZBED2	GSM1540522	-0.171935
ZBED2	GSM1540523	0.679676
ZBED2	GSM1540524	-0.632095
ZBED2	GSM1540525	0.551157
ZBED2	GSM1540526	1.49092
ZBED2	GSM1540527	1.8162
ZBED2	GSM1540528	0.85859
ZBED2	GSM1540529	1.46132
ZBED2	GSM1540530	0.763554
ZBED2	GSM1540531	1.58543
ZBED2	GSM1540532	0.988576
ZBED2	GSM1540533	0.00388906
ZBED2	GSM1540534	-0.712269
ZBED2	GSM1540535	-0.202554
ZBED2	GSM1540536	1.12818
ZBED2	GSM1540537	-0.132258
ZBED2	GSM1540539	0.256784
ZBED2	GSM1540540	1.18739
ZBED2	GSM1540541	1.24708
PSMB2	GSM1540487	-0.343264
PSMB2	GSM1540488	-0.0730115
PSMB2	GSM1540489	0.424074
PSMB2	GSM1540490	1.05263
PSMB2	GSM1540491	1.17252
PSMB2	GSM1540492	1.64817
PSMB2	GSM1540493	-0.658034
PSMB2	GSM1540494	0.853554
PSMB2	GSM1540495	-0.245113
PSMB2	GSM1540496	2.4707
PSMB2	GSM1540497	0.47487
PSMB2	GSM1540498	0.25278
PSMB2	GSM1540499	1.19699
PSMB2	GSM1540501	0.415784
PSMB2	GSM1540502	1.0268
PSMB2	GSM1540503	0.677186
PSMB2	GSM1540505	0.316611
PSMB2	GSM1540506	1.05743
PSMB2	GSM1540507	0.784262
PSMB2	GSM1540508	0.317523
PSMB2	GSM1540509	1.66118
PSMB2	GSM1540510	1.69507
PSMB2	GSM1540511	-0.738871
PSMB2	GSM1540512	-0.354802
PSMB2	GSM1540513	0.480852
PSMB2	GSM1540514	0.00215296
PSMB2	GSM1540515	-0.249231
PSMB2	GSM1540516	0.225882
PSMB2	GSM1540517	-0.616846
PSMB2	GSM1540518	0.264515
PSMB2	GSM1540519	1.10666
PSMB2	GSM1540520	-0.186178
PSMB2	GSM1540521	-1.22801
PSMB2	GSM1540522	-0.960256
PSMB2	GSM1540523	-0.897303
PSMB2	GSM1540524	0.522835
PSMB2	GSM1540525	-0.37767
PSMB2	GSM1540526	-0.637169
PSMB2	GSM1540527	-0.596293
PSMB2	GSM1540528	-0.719484
PSMB2	GSM1540529	-0.357876
PSMB2	GSM1540530	0.114987
PSMB2	GSM1540531	-1.52902
PSMB2	GSM1540532	-0.383698
PSMB2	GSM1540533	-0.142662
PSMB2	GSM1540534	-0.181613
PSMB2	GSM1540535	-1.05864
PSMB2	GSM1540536	-0.913284
PSMB2	GSM1540537	-1.05256
PSMB2	GSM1540539	-1.33847
PSMB2	GSM1540540	-1.08637
PSMB2	GSM1540541	-3.2903
GABARAP	GSM1540487	-0.358792
GABARAP	GSM1540488	1.37328
GABARAP	GSM1540489	1.60196
GABARAP	GSM1540490	0.616195
GABARAP	GSM1540491	1.38166
GABARAP	GSM1540492	1.35012
GABARAP	GSM1540493	-0.84084
GABARAP	GSM1540494	0.543808
GABARAP	GSM1540495	0.357507
GABARAP	GSM1540496	2.29886
GABARAP	GSM1540497	-0.397565
GABARAP	GSM1540498	0.73066
GABARAP	GSM1540499	1.16459
GABARAP	GSM1540501	1.22105
GABARAP	GSM1540502	0.577868
GABARAP	GSM1540503	0.546272
GABARAP	GSM1540505	-0.0232957
GABARAP	GSM1540506	0.731493
GABARAP	GSM1540507	0.126362
GABARAP	GSM1540508	1.53355
GABARAP	GSM1540509	1.71918
GABARAP	GSM1540510	0.400066
GABARAP	GSM1540511	-0.358533
GABARAP	GSM1540512	-0.461223
GABARAP	GSM1540513	0.504824
GABARAP	GSM1540514	-0.161733
GABARAP	GSM1540515	-1.05054
GABARAP	GSM1540516	-0.396443
GABARAP	GSM1540517	-1.29914
GABARAP	GSM1540518	-0.488474
GABARAP	GSM1540519	0.700387
GABARAP	GSM1540520	-0.384894
GABARAP	GSM1540521	-0.496742
GABARAP	GSM1540522	-0.422656
GABARAP	GSM1540523	-0.721577
GABARAP	GSM1540524	0.392572
GABARAP	GSM1540525	0.682532
GABARAP	GSM1540526	-0.132898
GABARAP	GSM1540527	-0.210854
GABARAP	GSM1540528	-0.31843
GABARAP	GSM1540529	-0.364966
GABARAP	GSM1540530	0.22751
GABARAP	GSM1540531	-1.65649
GABARAP	GSM1540532	-0.968465
GABARAP	GSM1540533	-0.219877
GABARAP	GSM1540534	-0.272203
GABARAP	GSM1540535	-1.28492
GABARAP	GSM1540536	-1.47126
GABARAP	GSM1540537	-0.899812
GABARAP	GSM1540539	-1.24183
GABARAP	GSM1540540	-0.97751
GABARAP	GSM1540541	-2.90033
TMEM167A	GSM1540487	0.20187
TMEM167A	GSM1540488	0.822526
TMEM167A	GSM1540489	1.13126
TMEM167A	GSM1540490	-0.164681
TMEM167A	GSM1540491	0.0651629
TMEM167A	GSM1540492	1.03757
TMEM167A	GSM1540493	0.166326
TMEM167A	GSM1540494	1.23629
TMEM167A	GSM1540495	-0.0695197
TMEM167A	GSM1540496	1.84792
TMEM167A	GSM1540497	0.443783
TMEM167A	GSM1540498	1.13358
TMEM167A	GSM1540499	0.360057
TMEM167A	GSM1540501	0.504775
TMEM167A	GSM1540502	1.60964
TMEM167A	GSM1540503	1.2928
TMEM167A	GSM1540505	0.812029
TMEM167A	GSM1540506	0.858285
TMEM167A	GSM1540507	0.51004
TMEM167A	GSM1540508	1.22298
TMEM167A	GSM1540509	0.0612928
TMEM167A	GSM1540510	1.25509
TMEM167A	GSM1540511	-0.864306
TMEM167A	GSM1540512	0.513214
TMEM167A	GSM1540513	0.453066
TMEM167A	GSM1540514	0.897626
TMEM167A	GSM1540515	-0.631866
TMEM167A	GSM1540516	1.0745
TMEM167A	GSM1540517	-1.6881
TMEM167A	GSM1540518	-1.16483
TMEM167A	GSM1540519	0.0144283
TMEM167A	GSM1540520	-1.00662
TMEM167A	GSM1540521	-0.799798
TMEM167A	GSM1540522	-1.61672
TMEM167A	GSM1540523	-1.03417
TMEM167A	GSM1540524	-0.494847
TMEM167A	GSM1540525	-0.952641
TMEM167A	GSM1540526	-1.10178
TMEM167A	GSM1540527	-0.373535
TMEM167A	GSM1540528	-0.219458
TMEM167A	GSM1540529	0.841664
TMEM167A	GSM1540530	1.65969
TMEM167A	GSM1540531	-1.59884
TMEM167A	GSM1540532	-1.17482
TMEM167A	GSM1540533	-0.751208
TMEM167A	GSM1540534	-0.770513
TMEM167A	GSM1540535	-2.03086
TMEM167A	GSM1540536	-1.03889
TMEM167A	GSM1540537	-0.175574
TMEM167A	GSM1540539	-0.165489
TMEM167A	GSM1540540	-0.693783
TMEM167A	GSM1540541	-1.44461
SRPK1	GSM1540487	0.805981
SRPK1	GSM1540488	1.86998
SRPK1	GSM1540489	0.230553
SRPK1	GSM1540490	-0.0203055
SRPK1	GSM1540491	-0.966395
SRPK1	GSM1540492	-0.166461
SRPK1	GSM1540493	-0.192132
SRPK1	GSM1540494	1.53177
SRPK1	GSM1540495	0.662548
SRPK1	GSM1540496	2.08152
SRPK1	GSM1540497	-0.164671
SRPK1	GSM1540498	0.480063
SRPK1	GSM1540499	-0.479507
SRPK1	GSM1540501	0.66396
SRPK1	GSM1540502	0.589398
SRPK1	GSM1540503	1.20248
SRPK1	GSM1540505	1.24417
SRPK1	GSM1540506	1.39822
SRPK1	GSM1540507	1.21701
SRPK1	GSM1540508	1.91761
SRPK1	GSM1540509	1.18035
SRPK1	GSM1540510	1.56544
SRPK1	GSM1540511	-0.891473
SRPK1	GSM1540512	0.585152
SRPK1	GSM1540513	-1.14357
SRPK1	GSM1540514	0.162305
SRPK1	GSM1540515	0.0498189
SRPK1	GSM1540516	0.299966
SRPK1	GSM1540517	-0.592836
SRPK1	GSM1540518	-0.161049
SRPK1	GSM1540519	-1.0175
SRPK1	GSM1540520	-1.54919
SRPK1	GSM1540521	-1.1981
SRPK1	GSM1540522	-1.3815
SRPK1	GSM1540523	-1.16794
SRPK1	GSM1540524	-0.475948
SRPK1	GSM1540525	-0.584785
SRPK1	GSM1540526	-0.305798
SRPK1	GSM1540527	-0.0419918
SRPK1	GSM1540528	0.0173361
SRPK1	GSM1540529	-0.9954
SRPK1	GSM1540530	-0.709025
SRPK1	GSM1540531	-0.607009
SRPK1	GSM1540532	-0.304034
SRPK1	GSM1540533	0.494848
SRPK1	GSM1540534	0.0892754
SRPK1	GSM1540535	-0.292096
SRPK1	GSM1540536	0.196322
SRPK1	GSM1540537	-0.459903
SRPK1	GSM1540539	-0.591432
SRPK1	GSM1540540	-1.53373
SRPK1	GSM1540541	-2.5423
RNASE2	GSM1540487	0.124782
RNASE2	GSM1540488	2.2578
RNASE2	GSM1540489	1.76787
RNASE2	GSM1540490	0.094103
RNASE2	GSM1540491	-0.0595586
RNASE2	GSM1540492	1.29878
RNASE2	GSM1540493	-0.717683
RNASE2	GSM1540494	-0.427514
RNASE2	GSM1540495	0.106942
RNASE2	GSM1540496	2.31492
RNASE2	GSM1540497	0.515554
RNASE2	GSM1540498	0.823092
RNASE2	GSM1540499	0.439627
RNASE2	GSM1540501	1.32823
RNASE2	GSM1540502	0.316385
RNASE2	GSM1540503	1.73373
RNASE2	GSM1540505	1.0056
RNASE2	GSM1540506	1.6904
RNASE2	GSM1540507	1.15588
RNASE2	GSM1540508	0.18561
RNASE2	GSM1540509	0.555291
RNASE2	GSM1540510	0.760342
RNASE2	GSM1540511	-0.410208
RNASE2	GSM1540512	-0.390762
RNASE2	GSM1540513	-0.0543144
RNASE2	GSM1540514	0.774901
RNASE2	GSM1540515	0.163388
RNASE2	GSM1540516	-0.853008
RNASE2	GSM1540517	-0.888647
RNASE2	GSM1540518	-0.936904
RNASE2	GSM1540519	-0.797473
RNASE2	GSM1540520	-0.307358
RNASE2	GSM1540521	-0.656041
RNASE2	GSM1540522	-0.817481
RNASE2	GSM1540523	-1.0874
RNASE2	GSM1540524	0.232132
RNASE2	GSM1540525	-0.013742
RNASE2	GSM1540526	0.142862
RNASE2	GSM1540527	-0.242266
RNASE2	GSM1540528	-1.65917
RNASE2	GSM1540529	-0.865435
RNASE2	GSM1540530	0.940639
RNASE2	GSM1540531	-1.60423
RNASE2	GSM1540532	-1.03032
RNASE2	GSM1540533	-0.459917
RNASE2	GSM1540534	-1.69692
RNASE2	GSM1540535	-0.24327
RNASE2	GSM1540536	-1.70131
RNASE2	GSM1540537	-0.354097
RNASE2	GSM1540539	-0.592887
RNASE2	GSM1540540	-0.711438
RNASE2	GSM1540541	-1.14949
SELT	GSM1540487	-0.112587
SELT	GSM1540488	1.79797
SELT	GSM1540489	1.23636
SELT	GSM1540490	0.676906
SELT	GSM1540491	0.424967
SELT	GSM1540492	1.64025
SELT	GSM1540493	-1.00397
SELT	GSM1540494	0.322796
SELT	GSM1540495	-1.25413
SELT	GSM1540496	2.36867
SELT	GSM1540497	0.36321
SELT	GSM1540498	1.07907
SELT	GSM1540499	0.195418
SELT	GSM1540501	1.24367
SELT	GSM1540502	0.061897
SELT	GSM1540503	1.34796
SELT	GSM1540505	0.118731
SELT	GSM1540506	0.983386
SELT	GSM1540507	0.976603
SELT	GSM1540508	1.29382
SELT	GSM1540509	1.86899
SELT	GSM1540510	1.49758
SELT	GSM1540511	-0.606089
SELT	GSM1540512	-0.13762
SELT	GSM1540513	0.577074
SELT	GSM1540514	0.0111766
SELT	GSM1540515	-0.368279
SELT	GSM1540516	-0.693399
SELT	GSM1540517	-1.17871
SELT	GSM1540518	-0.287061
SELT	GSM1540519	0.218017
SELT	GSM1540520	-0.14779
SELT	GSM1540521	-1.6251
SELT	GSM1540522	-0.927143
SELT	GSM1540523	-0.884791
SELT	GSM1540524	-0.259533
SELT	GSM1540525	-0.0363323
SELT	GSM1540526	-0.724314
SELT	GSM1540527	-0.34582
SELT	GSM1540528	-1.27866
SELT	GSM1540529	0.0517136
SELT	GSM1540530	-0.48849
SELT	GSM1540531	-1.66357
SELT	GSM1540532	0.0471546
SELT	GSM1540533	-0.58537
SELT	GSM1540534	-1.10989
SELT	GSM1540535	-1.12789
SELT	GSM1540536	-0.488941
SELT	GSM1540537	-0.203168
SELT	GSM1540539	-0.8053
SELT	GSM1540540	0.00445823
SELT	GSM1540541	-2.06389
UBE2D3	GSM1540487	0.778203
UBE2D3	GSM1540488	0.0785517
UBE2D3	GSM1540489	1.14045
UBE2D3	GSM1540490	-0.151424
UBE2D3	GSM1540491	0.142225
UBE2D3	GSM1540492	1.69139
UBE2D3	GSM1540493	-0.111738
UBE2D3	GSM1540494	-0.0556179
UBE2D3	GSM1540495	-0.464749
UBE2D3	GSM1540496	1.71534
UBE2D3	GSM1540497	0.803733
UBE2D3	GSM1540498	1.19373
UBE2D3	GSM1540499	1.28271
UBE2D3	GSM1540501	2.0132
UBE2D3	GSM1540502	0.260353
UBE2D3	GSM1540503	0.635843
UBE2D3	GSM1540505	0.538487
UBE2D3	GSM1540506	0.540176
UBE2D3	GSM1540507	1.01746
UBE2D3	GSM1540508	1.45092
UBE2D3	GSM1540509	2.41182
UBE2D3	GSM1540510	0.848563
UBE2D3	GSM1540511	-0.692613
UBE2D3	GSM1540512	-0.555486
UBE2D3	GSM1540513	-0.158884
UBE2D3	GSM1540514	-0.170485
UBE2D3	GSM1540515	-0.725892
UBE2D3	GSM1540516	0.0376916
UBE2D3	GSM1540517	-1.46983
UBE2D3	GSM1540518	-0.972799
UBE2D3	GSM1540519	-0.559566
UBE2D3	GSM1540520	0.226379
UBE2D3	GSM1540521	-1.55598
UBE2D3	GSM1540522	-0.807533
UBE2D3	GSM1540523	-0.352348
UBE2D3	GSM1540524	-0.718854
UBE2D3	GSM1540525	0.0502819
UBE2D3	GSM1540526	-0.709727
UBE2D3	GSM1540527	-0.546814
UBE2D3	GSM1540528	-0.184817
UBE2D3	GSM1540529	-0.313808
UBE2D3	GSM1540530	0.783129
UBE2D3	GSM1540531	-2.13847
UBE2D3	GSM1540532	-0.452957
UBE2D3	GSM1540533	-0.655017
UBE2D3	GSM1540534	-0.628611
UBE2D3	GSM1540535	0.0980323
UBE2D3	GSM1540536	-0.481985
UBE2D3	GSM1540537	-0.483662
UBE2D3	GSM1540539	-0.819597
UBE2D3	GSM1540540	-0.0334099
UBE2D3	GSM1540541	-2.766
SCD	GSM1540487	1.33227
SCD	GSM1540488	1.36361
SCD	GSM1540489	1.37394
SCD	GSM1540490	-0.444144
SCD	GSM1540491	1.78122
SCD	GSM1540492	-0.522599
SCD	GSM1540493	-0.234849
SCD	GSM1540494	0.618394
SCD	GSM1540495	-0.911832
SCD	GSM1540496	1.6009
SCD	GSM1540497	-0.586934
SCD	GSM1540498	0.574979
SCD	GSM1540499	0.113992
SCD	GSM1540501	-0.619814
SCD	GSM1540502	0.234436
SCD	GSM1540503	0.777832
SCD	GSM1540505	1.68007
SCD	GSM1540506	2.74221
SCD	GSM1540507	1.5868
SCD	GSM1540508	-0.0436607
SCD	GSM1540509	0.435177
SCD	GSM1540510	1.82158
SCD	GSM1540511	-0.404505
SCD	GSM1540512	-0.356802
SCD	GSM1540513	0.792554
SCD	GSM1540514	0.271425
SCD	GSM1540515	0.375851
SCD	GSM1540516	0.0547861
SCD	GSM1540517	0.671336
SCD	GSM1540518	-0.907166
SCD	GSM1540519	-0.982379
SCD	GSM1540520	-1.12491
SCD	GSM1540521	0.12823
SCD	GSM1540522	-0.353718
SCD	GSM1540523	-1.00757
SCD	GSM1540524	0.113261
SCD	GSM1540525	-0.705109
SCD	GSM1540526	0.135854
SCD	GSM1540527	-0.815096
SCD	GSM1540528	-1.19475
SCD	GSM1540529	-1.1403
SCD	GSM1540530	0.178943
SCD	GSM1540531	-1.15942
SCD	GSM1540532	-0.366465
SCD	GSM1540533	0.0587201
SCD	GSM1540534	-0.988602
SCD	GSM1540535	-0.295965
SCD	GSM1540536	-0.427667
SCD	GSM1540537	-1.69334
SCD	GSM1540539	-0.761146
SCD	GSM1540540	-1.12171
SCD	GSM1540541	-1.64792
UBE2A	GSM1540487	0.287696
UBE2A	GSM1540488	1.10497
UBE2A	GSM1540489	0.612378
UBE2A	GSM1540490	1.46601
UBE2A	GSM1540491	2.65747
UBE2A	GSM1540492	1.50085
UBE2A	GSM1540493	-1.14381
UBE2A	GSM1540494	0.735869
UBE2A	GSM1540495	0.920215
UBE2A	GSM1540496	2.84798
UBE2A	GSM1540497	-0.0742913
UBE2A	GSM1540498	0.168981
UBE2A	GSM1540499	0.0340835
UBE2A	GSM1540501	-0.0288721
UBE2A	GSM1540502	-0.322684
UBE2A	GSM1540503	0.161139
UBE2A	GSM1540505	0.729561
UBE2A	GSM1540506	0.716111
UBE2A	GSM1540507	0.975611
UBE2A	GSM1540508	0.756985
UBE2A	GSM1540509	0.559897
UBE2A	GSM1540510	1.27096
UBE2A	GSM1540511	-0.884904
UBE2A	GSM1540512	0.242487
UBE2A	GSM1540513	-0.402965
UBE2A	GSM1540514	-0.0434589
UBE2A	GSM1540515	-0.132273
UBE2A	GSM1540516	-0.722967
UBE2A	GSM1540517	-0.598547
UBE2A	GSM1540518	0.0301725
UBE2A	GSM1540519	0.893101
UBE2A	GSM1540520	-0.621434
UBE2A	GSM1540521	-1.24649
UBE2A	GSM1540522	-1.12563
UBE2A	GSM1540523	-1.17192
UBE2A	GSM1540524	0.264602
UBE2A	GSM1540525	-0.710255
UBE2A	GSM1540526	-0.483581
UBE2A	GSM1540527	-1.13329
UBE2A	GSM1540528	-0.594326
UBE2A	GSM1540529	0.127761
UBE2A	GSM1540530	0.289544
UBE2A	GSM1540531	-1.82707
UBE2A	GSM1540532	-0.387003
UBE2A	GSM1540533	-0.516941
UBE2A	GSM1540534	-0.090296
UBE2A	GSM1540535	-0.215368
UBE2A	GSM1540536	-0.0643148
UBE2A	GSM1540537	-0.05708
UBE2A	GSM1540539	-0.79086
UBE2A	GSM1540540	-1.62349
UBE2A	GSM1540541	-2.34031
TMED7	GSM1540487	-0.67188
TMED7	GSM1540488	0.961484
TMED7	GSM1540489	0.266978
TMED7	GSM1540490	0.31547
TMED7	GSM1540491	1.48739
TMED7	GSM1540492	1.2405
TMED7	GSM1540493	-0.00214202
TMED7	GSM1540494	1.12965
TMED7	GSM1540495	-0.871018
TMED7	GSM1540496	2.87188
TMED7	GSM1540497	0.449717
TMED7	GSM1540498	-0.257181
TMED7	GSM1540499	-0.226842
TMED7	GSM1540501	1.05535
TMED7	GSM1540502	0.430258
TMED7	GSM1540503	0.882569
TMED7	GSM1540505	0.884688
TMED7	GSM1540506	1.75985
TMED7	GSM1540507	-0.596065
TMED7	GSM1540508	0.749651
TMED7	GSM1540509	0.1595
TMED7	GSM1540510	1.6546
TMED7	GSM1540511	-0.525877
TMED7	GSM1540512	0.999487
TMED7	GSM1540513	1.4657
TMED7	GSM1540514	1.3664
TMED7	GSM1540515	-0.202424
TMED7	GSM1540516	0.746017
TMED7	GSM1540517	-1.34791
TMED7	GSM1540518	-0.406528
TMED7	GSM1540519	0.242201
TMED7	GSM1540520	-0.170903
TMED7	GSM1540521	-0.627896
TMED7	GSM1540522	-1.14458
TMED7	GSM1540523	-0.997343
TMED7	GSM1540524	-0.280711
TMED7	GSM1540525	-0.965565
TMED7	GSM1540526	-1.39183
TMED7	GSM1540527	-0.879828
TMED7	GSM1540528	-0.240517
TMED7	GSM1540529	-0.0818421
TMED7	GSM1540530	0.494853
TMED7	GSM1540531	-0.905667
TMED7	GSM1540532	-0.685804
TMED7	GSM1540533	-0.604424
TMED7	GSM1540534	-1.38532
TMED7	GSM1540535	-0.647206
TMED7	GSM1540536	-0.783439
TMED7	GSM1540537	-0.571423
TMED7	GSM1540539	-1.18531
TMED7	GSM1540540	-1.30142
TMED7	GSM1540541	-1.65528
YWHAE	GSM1540487	0.423315
YWHAE	GSM1540488	2.2224
YWHAE	GSM1540489	1.59031
YWHAE	GSM1540490	-0.349525
YWHAE	GSM1540491	0.228207
YWHAE	GSM1540492	0.606225
YWHAE	GSM1540493	-1.03083
YWHAE	GSM1540494	0.838186
YWHAE	GSM1540495	-0.687786
YWHAE	GSM1540496	2.75208
YWHAE	GSM1540497	0.0906633
YWHAE	GSM1540498	0.560971
YWHAE	GSM1540499	0.118741
YWHAE	GSM1540501	0.535743
YWHAE	GSM1540502	1.03723
YWHAE	GSM1540503	1.55576
YWHAE	GSM1540505	-0.18044
YWHAE	GSM1540506	1.87407
YWHAE	GSM1540507	1.04372
YWHAE	GSM1540508	0.584395
YWHAE	GSM1540509	0.332949
YWHAE	GSM1540510	1.85871
YWHAE	GSM1540511	0.212577
YWHAE	GSM1540512	-0.191498
YWHAE	GSM1540513	-0.0502548
YWHAE	GSM1540514	-0.0810214
YWHAE	GSM1540515	-0.584376
YWHAE	GSM1540516	-0.339735
YWHAE	GSM1540517	-1.07762
YWHAE	GSM1540518	-0.755451
YWHAE	GSM1540519	-0.918915
YWHAE	GSM1540520	-0.920904
YWHAE	GSM1540521	-0.242235
YWHAE	GSM1540522	-0.418945
YWHAE	GSM1540523	-0.476711
YWHAE	GSM1540524	0.0977949
YWHAE	GSM1540525	-0.606165
YWHAE	GSM1540526	-0.458914
YWHAE	GSM1540527	-0.662859
YWHAE	GSM1540528	-0.212636
YWHAE	GSM1540529	0.423653
YWHAE	GSM1540530	0.554406
YWHAE	GSM1540531	-2.32324
YWHAE	GSM1540532	-0.770668
YWHAE	GSM1540533	-0.931617
YWHAE	GSM1540534	0.0408981
YWHAE	GSM1540535	-0.328373
YWHAE	GSM1540536	-1.02923
YWHAE	GSM1540537	-0.397584
YWHAE	GSM1540539	-0.408184
YWHAE	GSM1540540	-0.852891
YWHAE	GSM1540541	-2.29439
SLC39A1	GSM1540487	-0.875308
SLC39A1	GSM1540488	0.526775
SLC39A1	GSM1540489	2.1229
SLC39A1	GSM1540490	0.309217
SLC39A1	GSM1540491	1.87188
SLC39A1	GSM1540492	-1.00454
SLC39A1	GSM1540493	0.455935
SLC39A1	GSM1540494	1.11708
SLC39A1	GSM1540495	0.71625
SLC39A1	GSM1540496	1.84854
SLC39A1	GSM1540497	0.856235
SLC39A1	GSM1540498	-0.31435
SLC39A1	GSM1540499	1.08767
SLC39A1	GSM1540501	1.23228
SLC39A1	GSM1540502	1.15691
SLC39A1	GSM1540503	0.252977
SLC39A1	GSM1540505	-0.00482576
SLC39A1	GSM1540506	1.41369
SLC39A1	GSM1540507	-0.967076
SLC39A1	GSM1540508	0.809838
SLC39A1	GSM1540509	1.71254
SLC39A1	GSM1540510	0.489624
SLC39A1	GSM1540511	-0.617441
SLC39A1	GSM1540512	0.346417
SLC39A1	GSM1540513	0.169649
SLC39A1	GSM1540514	0.51751
SLC39A1	GSM1540515	-1.09981
SLC39A1	GSM1540516	-0.396844
SLC39A1	GSM1540517	-0.415442
SLC39A1	GSM1540518	-0.397403
SLC39A1	GSM1540519	1.92562
SLC39A1	GSM1540520	-0.892372
SLC39A1	GSM1540521	-0.431576
SLC39A1	GSM1540522	-0.324183
SLC39A1	GSM1540523	-0.906263
SLC39A1	GSM1540524	0.376883
SLC39A1	GSM1540525	0.109566
SLC39A1	GSM1540526	0.0346332
SLC39A1	GSM1540527	-0.944542
SLC39A1	GSM1540528	-0.416699
SLC39A1	GSM1540529	-0.722564
SLC39A1	GSM1540530	-0.685981
SLC39A1	GSM1540531	-1.57414
SLC39A1	GSM1540532	-1.05729
SLC39A1	GSM1540533	0.0874328
SLC39A1	GSM1540534	-0.30045
SLC39A1	GSM1540535	-0.631847
SLC39A1	GSM1540536	-1.07207
SLC39A1	GSM1540537	-0.858526
SLC39A1	GSM1540539	-1.40697
SLC39A1	GSM1540540	-1.25621
SLC39A1	GSM1540541	-1.97333
NMI	GSM1540487	-0.214939
NMI	GSM1540488	0.344033
NMI	GSM1540489	0.589972
NMI	GSM1540490	0.638736
NMI	GSM1540491	0.579645
NMI	GSM1540492	0.795553
NMI	GSM1540493	-0.0989769
NMI	GSM1540494	0.408687
NMI	GSM1540495	0.0502917
NMI	GSM1540496	2.0758
NMI	GSM1540497	0.0805524
NMI	GSM1540498	0.793599
NMI	GSM1540499	0.36673
NMI	GSM1540501	2.79104
NMI	GSM1540502	0.117606
NMI	GSM1540503	0.728251
NMI	GSM1540505	0.190317
NMI	GSM1540506	2.23261
NMI	GSM1540507	0.45954
NMI	GSM1540508	1.9365
NMI	GSM1540509	1.68081
NMI	GSM1540510	0.924845
NMI	GSM1540511	-0.848235
NMI	GSM1540512	-0.512648
NMI	GSM1540513	-0.652977
NMI	GSM1540514	-0.394846
NMI	GSM1540515	-0.757146
NMI	GSM1540516	-0.29829
NMI	GSM1540517	-0.799509
NMI	GSM1540518	-0.946516
NMI	GSM1540519	-0.273741
NMI	GSM1540520	0.617967
NMI	GSM1540521	-1.16417
NMI	GSM1540522	-0.984255
NMI	GSM1540523	-1.0691
NMI	GSM1540524	-0.376788
NMI	GSM1540525	-0.360942
NMI	GSM1540526	-1.10823
NMI	GSM1540527	-0.239134
NMI	GSM1540528	-0.45268
NMI	GSM1540529	0.20551
NMI	GSM1540530	0.388569
NMI	GSM1540531	-1.83766
NMI	GSM1540532	-0.877086
NMI	GSM1540533	-0.733254
NMI	GSM1540534	-0.568483
NMI	GSM1540535	1.13814
NMI	GSM1540536	0.0931683
NMI	GSM1540537	-1.04425
NMI	GSM1540539	-0.512677
NMI	GSM1540540	-0.943534
NMI	GSM1540541	-2.1584
RAB8A	GSM1540487	1.10473
RAB8A	GSM1540488	1.13199
RAB8A	GSM1540489	1.00169
RAB8A	GSM1540490	0.332625
RAB8A	GSM1540491	-0.169166
RAB8A	GSM1540492	-0.537938
RAB8A	GSM1540493	-1.09743
RAB8A	GSM1540494	0.509429
RAB8A	GSM1540495	0.259057
RAB8A	GSM1540496	2.67551
RAB8A	GSM1540497	-0.479352
RAB8A	GSM1540498	0.577308
RAB8A	GSM1540499	-0.0174184
RAB8A	GSM1540501	1.68114
RAB8A	GSM1540502	0.935097
RAB8A	GSM1540503	0.816791
RAB8A	GSM1540505	-0.141955
RAB8A	GSM1540506	1.838
RAB8A	GSM1540507	0.915675
RAB8A	GSM1540508	1.35384
RAB8A	GSM1540509	1.98602
RAB8A	GSM1540510	0.9223
RAB8A	GSM1540511	-0.950107
RAB8A	GSM1540512	-0.169324
RAB8A	GSM1540513	-0.0595055
RAB8A	GSM1540514	0.19049
RAB8A	GSM1540515	0.343462
RAB8A	GSM1540516	-0.441347
RAB8A	GSM1540517	-1.01511
RAB8A	GSM1540518	-0.431063
RAB8A	GSM1540519	0.0668006
RAB8A	GSM1540520	-0.190461
RAB8A	GSM1540521	-0.907644
RAB8A	GSM1540522	-0.642164
RAB8A	GSM1540523	-1.18245
RAB8A	GSM1540524	0.375519
RAB8A	GSM1540525	-0.208625
RAB8A	GSM1540526	-0.292273
RAB8A	GSM1540527	-0.24023
RAB8A	GSM1540528	-0.0719352
RAB8A	GSM1540529	-0.179433
RAB8A	GSM1540530	0.0952417
RAB8A	GSM1540531	-1.91286
RAB8A	GSM1540532	-1.35116
RAB8A	GSM1540533	0.219381
RAB8A	GSM1540534	-0.0760585
RAB8A	GSM1540535	0.0793326
RAB8A	GSM1540536	-0.260778
RAB8A	GSM1540537	-1.18362
RAB8A	GSM1540539	-0.996493
RAB8A	GSM1540540	-1.80139
RAB8A	GSM1540541	-2.40411
MOB3A	GSM1540487	-0.425627
MOB3A	GSM1540488	-0.151589
MOB3A	GSM1540489	1.73434
MOB3A	GSM1540490	0.498425
MOB3A	GSM1540491	2.32368
MOB3A	GSM1540492	-0.856283
MOB3A	GSM1540493	0.878326
MOB3A	GSM1540494	2.0213
MOB3A	GSM1540495	0.634406
MOB3A	GSM1540496	1.40484
MOB3A	GSM1540497	1.2987
MOB3A	GSM1540498	-0.913539
MOB3A	GSM1540499	0.745333
MOB3A	GSM1540501	1.65612
MOB3A	GSM1540502	0.891145
MOB3A	GSM1540503	0.0213643
MOB3A	GSM1540505	-0.247771
MOB3A	GSM1540506	0.347474
MOB3A	GSM1540507	-0.629053
MOB3A	GSM1540508	1.25564
MOB3A	GSM1540509	1.31624
MOB3A	GSM1540510	-0.0360839
MOB3A	GSM1540511	-0.618974
MOB3A	GSM1540512	0.674625
MOB3A	GSM1540513	0.641176
MOB3A	GSM1540514	0.695238
MOB3A	GSM1540515	-1.11746
MOB3A	GSM1540516	-0.895044
MOB3A	GSM1540517	-0.59317
MOB3A	GSM1540518	-0.550783
MOB3A	GSM1540519	1.8333
MOB3A	GSM1540520	-0.709273
MOB3A	GSM1540521	-0.73347
MOB3A	GSM1540522	0.0894508
MOB3A	GSM1540523	-1.09028
MOB3A	GSM1540524	0.137678
MOB3A	GSM1540525	0.380983
MOB3A	GSM1540526	0.0831498
MOB3A	GSM1540527	-0.907978
MOB3A	GSM1540528	-0.556587
MOB3A	GSM1540529	-1.00336
MOB3A	GSM1540530	-0.770373
MOB3A	GSM1540531	-1.12718
MOB3A	GSM1540532	-1.46159
MOB3A	GSM1540533	-0.0711216
MOB3A	GSM1540534	-0.60186
MOB3A	GSM1540535	-0.879188
MOB3A	GSM1540536	-0.473933
MOB3A	GSM1540537	-0.231336
MOB3A	GSM1540539	-0.820299
MOB3A	GSM1540540	-1.06624
MOB3A	GSM1540541	-2.02349
HMGB3	GSM1540487	-0.644923
HMGB3	GSM1540488	0.944196
HMGB3	GSM1540489	1.26483
HMGB3	GSM1540490	-0.396343
HMGB3	GSM1540491	-1.18121
HMGB3	GSM1540492	-0.00329242
HMGB3	GSM1540493	-1.12675
HMGB3	GSM1540494	1.11994
HMGB3	GSM1540495	0.514822
HMGB3	GSM1540496	1.88122
HMGB3	GSM1540497	0.0201181
HMGB3	GSM1540498	0.253835
HMGB3	GSM1540499	-0.24992
HMGB3	GSM1540501	-0.0101454
HMGB3	GSM1540502	1.32837
HMGB3	GSM1540503	2.41396
HMGB3	GSM1540505	0.750531
HMGB3	GSM1540506	1.70238
HMGB3	GSM1540507	1.86462
HMGB3	GSM1540508	0.549786
HMGB3	GSM1540509	0.0654979
HMGB3	GSM1540510	3.16614
HMGB3	GSM1540511	-0.13501
HMGB3	GSM1540512	-0.647
HMGB3	GSM1540513	0.642579
HMGB3	GSM1540514	0.000897725
HMGB3	GSM1540515	-1.1192
HMGB3	GSM1540516	0.0931879
HMGB3	GSM1540517	-0.754797
HMGB3	GSM1540518	-0.815196
HMGB3	GSM1540519	-1.64717
HMGB3	GSM1540520	-0.757374
HMGB3	GSM1540521	-0.478276
HMGB3	GSM1540522	-0.666042
HMGB3	GSM1540523	-0.435646
HMGB3	GSM1540524	-0.691036
HMGB3	GSM1540525	-0.909347
HMGB3	GSM1540526	-1.18944
HMGB3	GSM1540527	-0.655872
HMGB3	GSM1540528	-0.0739943
HMGB3	GSM1540529	-0.173923
HMGB3	GSM1540530	0.970816
HMGB3	GSM1540531	-0.373527
HMGB3	GSM1540532	-0.170887
HMGB3	GSM1540533	-0.783681
HMGB3	GSM1540534	-0.792459
HMGB3	GSM1540535	-0.310916
HMGB3	GSM1540536	0.01034
HMGB3	GSM1540537	-0.496643
HMGB3	GSM1540539	-0.72993
HMGB3	GSM1540540	0.00869981
HMGB3	GSM1540541	-1.14682
FAM22G	GSM1540487	-0.460116
FAM22G	GSM1540488	0.305811
FAM22G	GSM1540489	-1.17063
FAM22G	GSM1540490	-0.567702
FAM22G	GSM1540491	1.21879
FAM22G	GSM1540492	-1.2447
FAM22G	GSM1540493	-1.43522
FAM22G	GSM1540494	-0.313671
FAM22G	GSM1540495	0.069923
FAM22G	GSM1540496	-1.96248
FAM22G	GSM1540497	-1.62819
FAM22G	GSM1540498	-0.686243
FAM22G	GSM1540499	-1.37241
FAM22G	GSM1540501	-1.18476
FAM22G	GSM1540502	0.0976263
FAM22G	GSM1540503	-1.241
FAM22G	GSM1540505	-0.548854
FAM22G	GSM1540506	-0.0319887
FAM22G	GSM1540507	-0.0819591
FAM22G	GSM1540508	-1.04751
FAM22G	GSM1540509	-2.15576
FAM22G	GSM1540510	-0.351076
FAM22G	GSM1540511	-0.904622
FAM22G	GSM1540512	0.196432
FAM22G	GSM1540513	-0.426305
FAM22G	GSM1540514	-0.787674
FAM22G	GSM1540515	0.561604
FAM22G	GSM1540516	0.387993
FAM22G	GSM1540517	0.977912
FAM22G	GSM1540518	1.52914
FAM22G	GSM1540519	0.191987
FAM22G	GSM1540520	0.36191
FAM22G	GSM1540521	0.653426
FAM22G	GSM1540522	0.815673
FAM22G	GSM1540523	1.09681
FAM22G	GSM1540524	1.14395
FAM22G	GSM1540525	-0.4884
FAM22G	GSM1540526	0.814114
FAM22G	GSM1540527	2.14313
FAM22G	GSM1540528	1.95494
FAM22G	GSM1540529	-0.870552
FAM22G	GSM1540530	-0.0128591
FAM22G	GSM1540531	1.34012
FAM22G	GSM1540532	0.771234
FAM22G	GSM1540533	0.646641
FAM22G	GSM1540534	-0.0120865
FAM22G	GSM1540535	-0.0681985
FAM22G	GSM1540536	0.566383
FAM22G	GSM1540537	0.903466
FAM22G	GSM1540539	0.180857
FAM22G	GSM1540540	0.66858
FAM22G	GSM1540541	1.45653
RBBP8	GSM1540487	0.755093
RBBP8	GSM1540488	-0.227918
RBBP8	GSM1540489	-0.0751495
RBBP8	GSM1540490	0.121825
RBBP8	GSM1540491	0.469882
RBBP8	GSM1540492	0.424413
RBBP8	GSM1540493	-0.817599
RBBP8	GSM1540494	-0.0796157
RBBP8	GSM1540495	0.384068
RBBP8	GSM1540496	2.26633
RBBP8	GSM1540497	0.755658
RBBP8	GSM1540498	0.667309
RBBP8	GSM1540499	0.455669
RBBP8	GSM1540501	1.73105
RBBP8	GSM1540502	0.219473
RBBP8	GSM1540503	1.14528
RBBP8	GSM1540505	-0.192449
RBBP8	GSM1540506	2.06193
RBBP8	GSM1540507	0.865487
RBBP8	GSM1540508	2.02491
RBBP8	GSM1540509	0.943904
RBBP8	GSM1540510	2.23021
RBBP8	GSM1540511	-0.122225
RBBP8	GSM1540512	-0.425476
RBBP8	GSM1540513	-0.0366245
RBBP8	GSM1540514	-0.0958848
RBBP8	GSM1540515	-0.282724
RBBP8	GSM1540516	-0.736778
RBBP8	GSM1540517	-2.28084
RBBP8	GSM1540518	-0.00961522
RBBP8	GSM1540519	-0.0622506
RBBP8	GSM1540520	0.114077
RBBP8	GSM1540521	-1.3155
RBBP8	GSM1540522	-0.867225
RBBP8	GSM1540523	-0.347789
RBBP8	GSM1540524	-0.790675
RBBP8	GSM1540525	-0.198684
RBBP8	GSM1540526	-1.35722
RBBP8	GSM1540527	-1.211
RBBP8	GSM1540528	-0.838164
RBBP8	GSM1540529	0.313888
RBBP8	GSM1540530	0.115835
RBBP8	GSM1540531	-1.47202
RBBP8	GSM1540532	-1.15636
RBBP8	GSM1540533	-0.650297
RBBP8	GSM1540534	-0.0969045
RBBP8	GSM1540535	0.761302
RBBP8	GSM1540536	0.196686
RBBP8	GSM1540537	0.334395
RBBP8	GSM1540539	-0.530151
RBBP8	GSM1540540	-1.16675
RBBP8	GSM1540541	-1.91478
TAPBP	GSM1540487	-0.431833
TAPBP	GSM1540488	1.08617
TAPBP	GSM1540489	0.279794
TAPBP	GSM1540490	0.331281
TAPBP	GSM1540491	0.904431
TAPBP	GSM1540492	-0.544106
TAPBP	GSM1540493	0.142888
TAPBP	GSM1540494	1.54942
TAPBP	GSM1540495	0.333959
TAPBP	GSM1540496	0.972251
TAPBP	GSM1540497	1.1174
TAPBP	GSM1540498	-0.553585
TAPBP	GSM1540499	1.38284
TAPBP	GSM1540501	3.25604
TAPBP	GSM1540502	2.38633
TAPBP	GSM1540503	0.432224
TAPBP	GSM1540505	-0.408233
TAPBP	GSM1540506	1.67981
TAPBP	GSM1540507	-0.141006
TAPBP	GSM1540508	0.915825
TAPBP	GSM1540509	0.678488
TAPBP	GSM1540510	0.761149
TAPBP	GSM1540511	-0.640154
TAPBP	GSM1540512	-0.0858855
TAPBP	GSM1540513	-0.087301
TAPBP	GSM1540514	-0.735333
TAPBP	GSM1540515	-0.546352
TAPBP	GSM1540516	-0.779498
TAPBP	GSM1540517	-0.597494
TAPBP	GSM1540518	-0.463234
TAPBP	GSM1540519	0.00604072
TAPBP	GSM1540520	0.22591
TAPBP	GSM1540521	-1.09231
TAPBP	GSM1540522	-0.350828
TAPBP	GSM1540523	-0.420969
TAPBP	GSM1540524	0.0102154
TAPBP	GSM1540525	0.0233037
TAPBP	GSM1540526	-0.533651
TAPBP	GSM1540527	-0.0853064
TAPBP	GSM1540528	-0.0933517
TAPBP	GSM1540529	-0.317582
TAPBP	GSM1540530	-0.473632
TAPBP	GSM1540531	-1.65517
TAPBP	GSM1540532	-0.775888
TAPBP	GSM1540533	-0.147453
TAPBP	GSM1540534	-0.96725
TAPBP	GSM1540535	0.50996
TAPBP	GSM1540536	-0.00230672
TAPBP	GSM1540537	-0.76631
TAPBP	GSM1540539	-1.33593
TAPBP	GSM1540540	-1.40458
TAPBP	GSM1540541	-2.54921
E2F2	GSM1540487	0.395457
E2F2	GSM1540488	1.76385
E2F2	GSM1540489	0.81449
E2F2	GSM1540490	0.23465
E2F2	GSM1540491	1.6006
E2F2	GSM1540492	-0.0395497
E2F2	GSM1540493	-0.665126
E2F2	GSM1540494	0.294238
E2F2	GSM1540495	-0.499499
E2F2	GSM1540496	2.33435
E2F2	GSM1540497	0.105253
E2F2	GSM1540498	0.399775
E2F2	GSM1540499	-0.758358
E2F2	GSM1540501	-0.152888
E2F2	GSM1540502	0.676466
E2F2	GSM1540503	2.41846
E2F2	GSM1540505	0.380597
E2F2	GSM1540506	2.17388
E2F2	GSM1540507	1.56614
E2F2	GSM1540508	1.05429
E2F2	GSM1540509	0.607804
E2F2	GSM1540510	2.65742
E2F2	GSM1540511	-0.349351
E2F2	GSM1540512	0.210836
E2F2	GSM1540513	-0.62882
E2F2	GSM1540514	-0.248107
E2F2	GSM1540515	-0.369915
E2F2	GSM1540516	-0.260467
E2F2	GSM1540517	-0.734656
E2F2	GSM1540518	-0.100646
E2F2	GSM1540519	-1.26459
E2F2	GSM1540520	-1.02866
E2F2	GSM1540521	-0.900969
E2F2	GSM1540522	-0.631777
E2F2	GSM1540523	-0.0333888
E2F2	GSM1540524	-0.165971
E2F2	GSM1540525	-0.478681
E2F2	GSM1540526	-0.440197
E2F2	GSM1540527	-0.652073
E2F2	GSM1540528	-0.455742
E2F2	GSM1540529	-0.503743
E2F2	GSM1540530	0.193927
E2F2	GSM1540531	-0.99264
E2F2	GSM1540532	-0.838682
E2F2	GSM1540533	-0.326621
E2F2	GSM1540534	-0.0589378
E2F2	GSM1540535	-1.17175
E2F2	GSM1540536	-1.25275
E2F2	GSM1540537	-0.715903
E2F2	GSM1540539	-0.837199
E2F2	GSM1540540	-1.1902
E2F2	GSM1540541	-1.13462
VAMP7	GSM1540487	-0.144177
VAMP7	GSM1540488	0.762691
VAMP7	GSM1540489	0.0371723
VAMP7	GSM1540490	0.242541
VAMP7	GSM1540491	0.104148
VAMP7	GSM1540492	1.63698
VAMP7	GSM1540493	-0.133403
VAMP7	GSM1540494	0.261822
VAMP7	GSM1540495	0.527857
VAMP7	GSM1540496	2.50238
VAMP7	GSM1540497	-0.087463
VAMP7	GSM1540498	0.88395
VAMP7	GSM1540499	0.550962
VAMP7	GSM1540501	-0.425765
VAMP7	GSM1540502	-0.183907
VAMP7	GSM1540503	0.476582
VAMP7	GSM1540505	1.41319
VAMP7	GSM1540506	1.61091
VAMP7	GSM1540507	0.116491
VAMP7	GSM1540508	0.993393
VAMP7	GSM1540509	0.881852
VAMP7	GSM1540510	1.48533
VAMP7	GSM1540511	1.28647
VAMP7	GSM1540512	0.71896
VAMP7	GSM1540513	1.17434
VAMP7	GSM1540514	0.906892
VAMP7	GSM1540515	-0.457631
VAMP7	GSM1540516	0.575847
VAMP7	GSM1540517	-0.432247
VAMP7	GSM1540518	-0.465867
VAMP7	GSM1540519	0.700514
VAMP7	GSM1540520	-0.647495
VAMP7	GSM1540521	-0.680414
VAMP7	GSM1540522	-1.12337
VAMP7	GSM1540523	-1.05943
VAMP7	GSM1540524	0.499634
VAMP7	GSM1540525	-0.728843
VAMP7	GSM1540526	-0.447411
VAMP7	GSM1540527	-0.53153
VAMP7	GSM1540528	-0.650809
VAMP7	GSM1540529	-0.193247
VAMP7	GSM1540530	0.526014
VAMP7	GSM1540531	-0.949885
VAMP7	GSM1540532	-0.730287
VAMP7	GSM1540533	-0.392566
VAMP7	GSM1540534	-0.551
VAMP7	GSM1540535	-2.2226
VAMP7	GSM1540536	-1.8966
VAMP7	GSM1540537	-1.00673
VAMP7	GSM1540539	-1.01656
VAMP7	GSM1540540	-1.38771
VAMP7	GSM1540541	-2.33
HAT1	GSM1540487	0.47468
HAT1	GSM1540488	-0.417857
HAT1	GSM1540489	1.3239
HAT1	GSM1540490	0.782329
HAT1	GSM1540491	-0.0130982
HAT1	GSM1540492	1.37196
HAT1	GSM1540493	-0.358532
HAT1	GSM1540494	0.88045
HAT1	GSM1540495	0.858065
HAT1	GSM1540496	2.11311
HAT1	GSM1540497	-0.0828425
HAT1	GSM1540498	0.0985752
HAT1	GSM1540499	0.28301
HAT1	GSM1540501	0.341891
HAT1	GSM1540502	0.316128
HAT1	GSM1540503	1.33406
HAT1	GSM1540505	0.409364
HAT1	GSM1540506	2.7707
HAT1	GSM1540507	-0.327353
HAT1	GSM1540508	0.840558
HAT1	GSM1540509	-0.47892
HAT1	GSM1540510	2.63169
HAT1	GSM1540511	0.15723
HAT1	GSM1540512	0.781693
HAT1	GSM1540513	0.294277
HAT1	GSM1540514	0.100296
HAT1	GSM1540515	-0.192558
HAT1	GSM1540516	0.277466
HAT1	GSM1540517	-0.482162
HAT1	GSM1540518	-0.76519
HAT1	GSM1540519	-0.183135
HAT1	GSM1540520	-0.47617
HAT1	GSM1540521	-1.1916
HAT1	GSM1540522	-1.74528
HAT1	GSM1540523	-1.12415
HAT1	GSM1540524	-0.0448801
HAT1	GSM1540525	-0.616128
HAT1	GSM1540526	-0.638939
HAT1	GSM1540527	-0.734222
HAT1	GSM1540528	0.962916
HAT1	GSM1540529	-0.669274
HAT1	GSM1540530	0.167723
HAT1	GSM1540531	-0.981062
HAT1	GSM1540532	-0.798066
HAT1	GSM1540533	-1.19186
HAT1	GSM1540534	-0.229678
HAT1	GSM1540535	-0.480296
HAT1	GSM1540536	-0.621392
HAT1	GSM1540537	-0.513548
HAT1	GSM1540539	-0.529547
HAT1	GSM1540540	-1.1589
HAT1	GSM1540541	-2.52545
TXN	GSM1540487	-0.218629
TXN	GSM1540488	0.654438
TXN	GSM1540489	1.41827
TXN	GSM1540490	0.95255
TXN	GSM1540491	0.696877
TXN	GSM1540492	1.35495
TXN	GSM1540493	-1.34558
TXN	GSM1540494	0.0414568
TXN	GSM1540495	-0.699739
TXN	GSM1540496	2.94071
TXN	GSM1540497	-0.101114
TXN	GSM1540498	0.509609
TXN	GSM1540499	0.239886
TXN	GSM1540501	1.96467
TXN	GSM1540502	0.823442
TXN	GSM1540503	0.896616
TXN	GSM1540505	-0.0924792
TXN	GSM1540506	1.52502
TXN	GSM1540507	1.24066
TXN	GSM1540508	1.07339
TXN	GSM1540509	2.03438
TXN	GSM1540510	1.03919
TXN	GSM1540511	-0.315733
TXN	GSM1540512	-0.566884
TXN	GSM1540513	-0.385205
TXN	GSM1540514	-0.340577
TXN	GSM1540515	-0.0458812
TXN	GSM1540516	-0.58538
TXN	GSM1540517	-1.00212
TXN	GSM1540518	-0.458593
TXN	GSM1540519	-1.23378
TXN	GSM1540520	0.014306
TXN	GSM1540521	-0.687456
TXN	GSM1540522	-1.75668
TXN	GSM1540523	-0.876517
TXN	GSM1540524	-0.231356
TXN	GSM1540525	-0.16491
TXN	GSM1540526	-0.557117
TXN	GSM1540527	-1.23579
TXN	GSM1540528	0.0151639
TXN	GSM1540529	-0.42894
TXN	GSM1540530	-0.16298
TXN	GSM1540531	-1.6594
TXN	GSM1540532	-0.446327
TXN	GSM1540533	-0.185065
TXN	GSM1540534	-0.484934
TXN	GSM1540535	0.0458348
TXN	GSM1540536	-0.830122
TXN	GSM1540537	-0.0593161
TXN	GSM1540539	-0.588311
TXN	GSM1540540	0.234957
TXN	GSM1540541	-1.96948
CYB5R3	GSM1540487	-0.0744721
CYB5R3	GSM1540488	1.93681
CYB5R3	GSM1540489	0.362676
CYB5R3	GSM1540490	0.0302928
CYB5R3	GSM1540491	1.19064
CYB5R3	GSM1540492	0.777386
CYB5R3	GSM1540493	-0.483634
CYB5R3	GSM1540494	0.149342
CYB5R3	GSM1540495	-1.35589
CYB5R3	GSM1540496	0.978085
CYB5R3	GSM1540497	0.865164
CYB5R3	GSM1540498	0.918777
CYB5R3	GSM1540499	1.45766
CYB5R3	GSM1540501	0.931477
CYB5R3	GSM1540502	0.975219
CYB5R3	GSM1540503	0.975253
CYB5R3	GSM1540505	0.928101
CYB5R3	GSM1540506	0.844923
CYB5R3	GSM1540507	0.743078
CYB5R3	GSM1540508	1.48339
CYB5R3	GSM1540509	0.862635
CYB5R3	GSM1540510	0.855386
CYB5R3	GSM1540511	0.0611299
CYB5R3	GSM1540512	-0.637687
CYB5R3	GSM1540513	0.675343
CYB5R3	GSM1540514	-0.580905
CYB5R3	GSM1540515	0.36914
CYB5R3	GSM1540516	-1.28992
CYB5R3	GSM1540517	-0.819077
CYB5R3	GSM1540518	-0.80743
CYB5R3	GSM1540519	1.10255
CYB5R3	GSM1540520	-0.961806
CYB5R3	GSM1540521	-0.704677
CYB5R3	GSM1540522	0.566838
CYB5R3	GSM1540523	-1.30787
CYB5R3	GSM1540524	0.173559
CYB5R3	GSM1540525	0.168974
CYB5R3	GSM1540526	-0.409009
CYB5R3	GSM1540527	0.270802
CYB5R3	GSM1540528	-0.521581
CYB5R3	GSM1540529	0.333776
CYB5R3	GSM1540530	-0.112636
CYB5R3	GSM1540531	-1.74334
CYB5R3	GSM1540532	-1.46425
CYB5R3	GSM1540533	0.302388
CYB5R3	GSM1540534	-0.28389
CYB5R3	GSM1540535	0.321389
CYB5R3	GSM1540536	-1.01301
CYB5R3	GSM1540537	-1.19801
CYB5R3	GSM1540539	-1.3555
CYB5R3	GSM1540540	-1.90579
CYB5R3	GSM1540541	-2.5818
LAMP2	GSM1540487	-0.565435
LAMP2	GSM1540488	1.09352
LAMP2	GSM1540489	0.935763
LAMP2	GSM1540490	-0.715615
LAMP2	GSM1540491	1.19832
LAMP2	GSM1540492	0.814557
LAMP2	GSM1540493	-0.127465
LAMP2	GSM1540494	1.11822
LAMP2	GSM1540495	-0.544201
LAMP2	GSM1540496	2.19538
LAMP2	GSM1540497	0.376258
LAMP2	GSM1540498	0.561224
LAMP2	GSM1540499	0.038502
LAMP2	GSM1540501	2.22427
LAMP2	GSM1540502	0.367203
LAMP2	GSM1540503	0.460914
LAMP2	GSM1540505	0.767155
LAMP2	GSM1540506	1.03284
LAMP2	GSM1540507	0.203439
LAMP2	GSM1540508	2.28643
LAMP2	GSM1540509	2.06603
LAMP2	GSM1540510	0.754901
LAMP2	GSM1540511	-0.79896
LAMP2	GSM1540512	0.418728
LAMP2	GSM1540513	0.254038
LAMP2	GSM1540514	0.292677
LAMP2	GSM1540515	-0.761273
LAMP2	GSM1540516	-0.886466
LAMP2	GSM1540517	-0.882011
LAMP2	GSM1540518	-1.0586
LAMP2	GSM1540519	0.625758
LAMP2	GSM1540520	-0.409417
LAMP2	GSM1540521	-0.711742
LAMP2	GSM1540522	-0.664985
LAMP2	GSM1540523	-1.59509
LAMP2	GSM1540524	0.0128311
LAMP2	GSM1540525	0.0522684
LAMP2	GSM1540526	0.228456
LAMP2	GSM1540527	-0.370522
LAMP2	GSM1540528	-1.11113
LAMP2	GSM1540529	-0.206341
LAMP2	GSM1540530	-0.0999762
LAMP2	GSM1540531	-1.64965
LAMP2	GSM1540532	-0.852879
LAMP2	GSM1540533	-0.156893
LAMP2	GSM1540534	-0.723481
LAMP2	GSM1540535	-0.666798
LAMP2	GSM1540536	-1.5317
LAMP2	GSM1540537	0.299013
LAMP2	GSM1540539	-0.620222
LAMP2	GSM1540540	-0.903427
LAMP2	GSM1540541	-2.06441
PTPN2	GSM1540487	1.31269
PTPN2	GSM1540488	1.14184
PTPN2	GSM1540489	1.61067
PTPN2	GSM1540490	0.131237
PTPN2	GSM1540491	-0.0438826
PTPN2	GSM1540492	1.20107
PTPN2	GSM1540493	-0.645019
PTPN2	GSM1540494	0.948552
PTPN2	GSM1540495	1.18805
PTPN2	GSM1540496	1.97725
PTPN2	GSM1540497	-0.596632
PTPN2	GSM1540498	-0.090162
PTPN2	GSM1540499	-0.65854
PTPN2	GSM1540501	0.692704
PTPN2	GSM1540502	-0.138316
PTPN2	GSM1540503	0.961545
PTPN2	GSM1540505	0.477196
PTPN2	GSM1540506	1.52544
PTPN2	GSM1540507	-1.3215
PTPN2	GSM1540508	0.502338
PTPN2	GSM1540509	1.46367
PTPN2	GSM1540510	1.22053
PTPN2	GSM1540511	0.349709
PTPN2	GSM1540512	0.495532
PTPN2	GSM1540513	0.193838
PTPN2	GSM1540514	0.584028
PTPN2	GSM1540515	0.285836
PTPN2	GSM1540516	-0.0912105
PTPN2	GSM1540517	0.0560341
PTPN2	GSM1540518	-1.03926
PTPN2	GSM1540519	-0.489472
PTPN2	GSM1540520	-0.637166
PTPN2	GSM1540521	-0.618767
PTPN2	GSM1540522	-1.13694
PTPN2	GSM1540523	-1.3465
PTPN2	GSM1540524	0.399763
PTPN2	GSM1540525	-0.96033
PTPN2	GSM1540526	-0.955188
PTPN2	GSM1540527	-0.701275
PTPN2	GSM1540528	-0.335549
PTPN2	GSM1540529	-0.767648
PTPN2	GSM1540530	-0.0532338
PTPN2	GSM1540531	-0.989867
PTPN2	GSM1540532	-0.744369
PTPN2	GSM1540533	-1.3243
PTPN2	GSM1540534	0.7584
PTPN2	GSM1540535	1.36471
PTPN2	GSM1540536	-0.584738
PTPN2	GSM1540537	-1.27615
PTPN2	GSM1540539	0.732149
PTPN2	GSM1540540	-1.21392
PTPN2	GSM1540541	-2.81484
RRM2	GSM1540487	0.50442
RRM2	GSM1540488	-0.555858
RRM2	GSM1540489	1.3763
RRM2	GSM1540490	-0.514802
RRM2	GSM1540491	0.0813762
RRM2	GSM1540492	0.393065
RRM2	GSM1540493	-0.447603
RRM2	GSM1540494	1.2152
RRM2	GSM1540495	-0.321616
RRM2	GSM1540496	2.60976
RRM2	GSM1540497	0.584322
RRM2	GSM1540498	0.793948
RRM2	GSM1540499	0.485136
RRM2	GSM1540501	0.902281
RRM2	GSM1540502	1.55115
RRM2	GSM1540503	2.0975
RRM2	GSM1540505	0.223147
RRM2	GSM1540506	2.39803
RRM2	GSM1540507	1.58547
RRM2	GSM1540508	0.887242
RRM2	GSM1540509	0.524266
RRM2	GSM1540510	2.63747
RRM2	GSM1540511	-0.317658
[truncated: 24,053 more rows]

## Sheet: Fig3_DEK
gene	variable	value
DEK	GSM1540487	1.42899
DEK	GSM1540488	-0.719998
DEK	GSM1540489	0.160349
DEK	GSM1540490	0.493023
DEK	GSM1540491	0.357986
DEK	GSM1540492	0.394456
DEK	GSM1540493	-0.717502
DEK	GSM1540494	0.203283
DEK	GSM1540495	0.546033
DEK	GSM1540496	2.45398
DEK	GSM1540497	-0.361751
DEK	GSM1540498	0.101209
DEK	GSM1540499	0.562632
DEK	GSM1540501	0.567478
DEK	GSM1540502	-0.050438
DEK	GSM1540503	0.518784
DEK	GSM1540505	0.930084
DEK	GSM1540506	2.71533
DEK	GSM1540507	-0.616598
DEK	GSM1540508	0.376618
DEK	GSM1540509	0.820288
DEK	GSM1540510	2.38375
DEK	GSM1540511	-0.00411909
DEK	GSM1540512	0.733167
DEK	GSM1540513	1.04126
DEK	GSM1540514	1.53188
DEK	GSM1540515	0.311692
DEK	GSM1540516	0.250904
DEK	GSM1540517	-1.00837
DEK	GSM1540518	-0.278613
DEK	GSM1540519	0.265207
DEK	GSM1540520	-1.2733
DEK	GSM1540521	-0.280432
DEK	GSM1540522	-1.51655
DEK	GSM1540523	-0.966512
DEK	GSM1540524	-0.0748708
DEK	GSM1540525	-0.827871
DEK	GSM1540526	-1.09585
DEK	GSM1540527	-0.176097
DEK	GSM1540528	-0.208628
DEK	GSM1540529	0.448315
DEK	GSM1540530	0.386233
DEK	GSM1540531	-1.16153
DEK	GSM1540532	-0.645039
DEK	GSM1540533	-0.554457
DEK	GSM1540534	-0.502931
DEK	GSM1540535	-1.31345
DEK	GSM1540536	-1.87747
DEK	GSM1540537	-0.874608
DEK	GSM1540539	-0.292793
DEK	GSM1540540	-0.773084
DEK	GSM1540541	-1.81007
TXNL1	GSM1540487	-0.307632
TXNL1	GSM1540488	0.454721
TXNL1	GSM1540489	1.44193
TXNL1	GSM1540490	0.646842
TXNL1	GSM1540491	0.552677
TXNL1	GSM1540492	0.783669
TXNL1	GSM1540493	0.228468
TXNL1	GSM1540494	1.59393
TXNL1	GSM1540495	1.50199
TXNL1	GSM1540496	2.16481
TXNL1	GSM1540497	0.0131907
TXNL1	GSM1540498	-0.611794
TXNL1	GSM1540499	1.41517
TXNL1	GSM1540501	0.159437
TXNL1	GSM1540502	1.2966
TXNL1	GSM1540503	0.744226
TXNL1	GSM1540505	0.317764
TXNL1	GSM1540506	1.76647
TXNL1	GSM1540507	1.03149
TXNL1	GSM1540508	-0.167803
TXNL1	GSM1540509	1.1313
TXNL1	GSM1540510	1.22947
TXNL1	GSM1540511	-0.0517101
TXNL1	GSM1540512	0.948477
TXNL1	GSM1540513	0.728127
TXNL1	GSM1540514	0.0408643
TXNL1	GSM1540515	-0.62503
TXNL1	GSM1540516	0.0822582
TXNL1	GSM1540517	-0.448276
TXNL1	GSM1540518	-0.260603
TXNL1	GSM1540519	-1.50791
TXNL1	GSM1540520	-0.396687
TXNL1	GSM1540521	-0.216375
TXNL1	GSM1540522	-1.72575
TXNL1	GSM1540523	0.393699
TXNL1	GSM1540524	0.140035
TXNL1	GSM1540525	-0.422939
TXNL1	GSM1540526	-1.40031
TXNL1	GSM1540527	-0.989206
TXNL1	GSM1540528	-1.26173
TXNL1	GSM1540529	-0.984964
TXNL1	GSM1540530	-0.486235
TXNL1	GSM1540531	-1.75175
TXNL1	GSM1540532	-0.494239
TXNL1	GSM1540533	-0.226808
TXNL1	GSM1540534	-0.893489
TXNL1	GSM1540535	-0.781424
TXNL1	GSM1540536	-1.28547
TXNL1	GSM1540537	-0.152242
TXNL1	GSM1540539	-0.549969
TXNL1	GSM1540540	-0.491549
TXNL1	GSM1540541	-2.31574
PPP3R1	GSM1540487	-0.714538
PPP3R1	GSM1540488	2.00817
PPP3R1	GSM1540489	0.838517
PPP3R1	GSM1540490	0.469209
PPP3R1	GSM1540491	1.24009
PPP3R1	GSM1540492	0.821605
PPP3R1	GSM1540493	-0.885302
PPP3R1	GSM1540494	0.867676
PPP3R1	GSM1540495	0.491787
PPP3R1	GSM1540496	1.33053
PPP3R1	GSM1540497	0.382456
PPP3R1	GSM1540498	0.334101
PPP3R1	GSM1540499	0.864399
PPP3R1	GSM1540501	1.2224
PPP3R1	GSM1540502	1.1889
PPP3R1	GSM1540503	0.372723
PPP3R1	GSM1540505	0.469102
PPP3R1	GSM1540506	0.837774
PPP3R1	GSM1540507	-0.127806
PPP3R1	GSM1540508	1.00763
PPP3R1	GSM1540509	0.869014
PPP3R1	GSM1540510	1.47195
PPP3R1	GSM1540511	0.971891
PPP3R1	GSM1540512	0.389059
PPP3R1	GSM1540513	0.679163
PPP3R1	GSM1540514	0.0323297
PPP3R1	GSM1540515	-1.05763
PPP3R1	GSM1540516	0.0293091
PPP3R1	GSM1540517	-0.636189
PPP3R1	GSM1540518	-0.652806
PPP3R1	GSM1540519	0.338806
PPP3R1	GSM1540520	0.685587
PPP3R1	GSM1540521	-1.63767
PPP3R1	GSM1540522	-1.4003
PPP3R1	GSM1540523	-0.958443
PPP3R1	GSM1540524	0.360893
PPP3R1	GSM1540525	-0.0756395
PPP3R1	GSM1540526	-0.565633
PPP3R1	GSM1540527	-0.618315
PPP3R1	GSM1540528	-1.47456
PPP3R1	GSM1540529	0.438406
PPP3R1	GSM1540530	0.227119
PPP3R1	GSM1540531	-1.63811
PPP3R1	GSM1540532	-1.70614
PPP3R1	GSM1540533	-0.304477
PPP3R1	GSM1540534	-0.907528
PPP3R1	GSM1540535	-0.354247
PPP3R1	GSM1540536	-0.369687
PPP3R1	GSM1540537	0.185928
PPP3R1	GSM1540539	-1.0834
PPP3R1	GSM1540540	-1.46325
PPP3R1	GSM1540541	-2.79486
RAB7A	GSM1540487	1.10264
RAB7A	GSM1540488	0.87691
RAB7A	GSM1540489	1.48521
RAB7A	GSM1540490	0.0810616
RAB7A	GSM1540491	0.631722
RAB7A	GSM1540492	0.261138
RAB7A	GSM1540493	-0.768192
RAB7A	GSM1540494	0.885943
RAB7A	GSM1540495	1.73632
RAB7A	GSM1540496	1.31272
RAB7A	GSM1540497	0.406458
RAB7A	GSM1540498	0.0941691
RAB7A	GSM1540499	2.42296
RAB7A	GSM1540501	1.00586
RAB7A	GSM1540502	0.63446
RAB7A	GSM1540503	0.486189
RAB7A	GSM1540505	-0.18823
RAB7A	GSM1540506	1.93282
RAB7A	GSM1540507	-0.399028
RAB7A	GSM1540508	1.97729
RAB7A	GSM1540509	0.656019
RAB7A	GSM1540510	0.636375
RAB7A	GSM1540511	-0.112581
RAB7A	GSM1540512	0.51782
RAB7A	GSM1540513	0.231809
RAB7A	GSM1540514	0.328118
RAB7A	GSM1540515	-0.311919
RAB7A	GSM1540516	-0.173726
RAB7A	GSM1540517	-0.4903
RAB7A	GSM1540518	-1.02244
RAB7A	GSM1540519	0.398214
RAB7A	GSM1540520	-1.07952
RAB7A	GSM1540521	-0.788883
RAB7A	GSM1540522	-0.345161
RAB7A	GSM1540523	-1.37286
RAB7A	GSM1540524	-0.182105
RAB7A	GSM1540525	-0.0666711
RAB7A	GSM1540526	-0.259207
RAB7A	GSM1540527	-0.279948
RAB7A	GSM1540528	-0.221589
RAB7A	GSM1540529	-0.154974
RAB7A	GSM1540530	-0.160003
RAB7A	GSM1540531	-0.508347
RAB7A	GSM1540532	-1.26422
RAB7A	GSM1540533	-0.537569
RAB7A	GSM1540534	-0.484916
RAB7A	GSM1540535	-0.724084
RAB7A	GSM1540536	-1.50516
RAB7A	GSM1540537	-1.29128
RAB7A	GSM1540539	-1.1258
RAB7A	GSM1540540	-1.6496
RAB7A	GSM1540541	-2.6339
FBXL5	GSM1540487	0.160107
FBXL5	GSM1540488	1.29978
FBXL5	GSM1540489	1.32843
FBXL5	GSM1540490	0.453776
FBXL5	GSM1540491	1.22677
FBXL5	GSM1540492	0.0654021
FBXL5	GSM1540493	-0.366472
FBXL5	GSM1540494	1.83581
FBXL5	GSM1540495	-0.0991749
FBXL5	GSM1540496	2.4167
FBXL5	GSM1540497	0.159036
FBXL5	GSM1540498	0.0520474
FBXL5	GSM1540499	1.03266
FBXL5	GSM1540501	0.771656
FBXL5	GSM1540502	-0.135809
FBXL5	GSM1540503	0.33098
FBXL5	GSM1540505	0.558375
FBXL5	GSM1540506	1.46817
FBXL5	GSM1540507	-0.748131
FBXL5	GSM1540508	2.16045
FBXL5	GSM1540509	0.743027
FBXL5	GSM1540510	0.715499
FBXL5	GSM1540511	-0.828684
FBXL5	GSM1540512	1.19786
FBXL5	GSM1540513	1.24435
FBXL5	GSM1540514	1.11206
FBXL5	GSM1540515	-0.812489
FBXL5	GSM1540516	-0.468059
FBXL5	GSM1540517	-0.553985
FBXL5	GSM1540518	-0.582943
FBXL5	GSM1540519	0.303446
FBXL5	GSM1540520	-0.906325
FBXL5	GSM1540521	-0.207479
FBXL5	GSM1540522	-0.570616
FBXL5	GSM1540523	-1.00468
FBXL5	GSM1540524	0.205603
FBXL5	GSM1540525	-0.338361
FBXL5	GSM1540526	-0.124895
FBXL5	GSM1540527	-0.696818
FBXL5	GSM1540528	0.189688
FBXL5	GSM1540529	-0.390888
FBXL5	GSM1540530	-0.640116
FBXL5	GSM1540531	-1.32505
FBXL5	GSM1540532	-1.05458
FBXL5	GSM1540533	-0.8206
FBXL5	GSM1540534	-0.443754
FBXL5	GSM1540535	-1.90902
FBXL5	GSM1540536	-1.43333
FBXL5	GSM1540537	-1.09026
FBXL5	GSM1540539	-0.359249
FBXL5	GSM1540540	-1.19137
FBXL5	GSM1540541	-1.92853
EIF4E	GSM1540487	-0.250278
EIF4E	GSM1540488	-0.486055
EIF4E	GSM1540489	0.0729036
EIF4E	GSM1540490	-0.0710891
EIF4E	GSM1540491	1.28861
EIF4E	GSM1540492	2.35492
EIF4E	GSM1540493	-0.0820564
EIF4E	GSM1540494	0.316028
EIF4E	GSM1540495	0.747357
EIF4E	GSM1540496	1.51015
EIF4E	GSM1540497	0.295093
EIF4E	GSM1540498	0.688771
EIF4E	GSM1540499	1.18345
EIF4E	GSM1540501	1.00379
EIF4E	GSM1540502	1.09671
EIF4E	GSM1540503	0.594724
EIF4E	GSM1540505	0.301255
EIF4E	GSM1540506	1.89473
EIF4E	GSM1540507	0.303105
EIF4E	GSM1540508	0.100189
EIF4E	GSM1540509	-0.415815
EIF4E	GSM1540510	1.71031
EIF4E	GSM1540511	0.925408
EIF4E	GSM1540512	0.432548
EIF4E	GSM1540513	0.705226
EIF4E	GSM1540514	1.46575
EIF4E	GSM1540515	-1.08551
EIF4E	GSM1540516	-0.147732
EIF4E	GSM1540517	-0.399322
EIF4E	GSM1540518	-1.08259
EIF4E	GSM1540519	-0.0304142
EIF4E	GSM1540520	0.503539
EIF4E	GSM1540521	-2.04332
EIF4E	GSM1540522	-0.79664
EIF4E	GSM1540523	-0.33711
EIF4E	GSM1540524	-0.418677
EIF4E	GSM1540525	-0.650027
EIF4E	GSM1540526	-0.663063
EIF4E	GSM1540527	-0.881481
EIF4E	GSM1540528	-0.610507
EIF4E	GSM1540529	0.482133
EIF4E	GSM1540530	0.521841
EIF4E	GSM1540531	-2.43708
EIF4E	GSM1540532	-0.929071
EIF4E	GSM1540533	-0.596126
EIF4E	GSM1540534	-0.614923
EIF4E	GSM1540535	-0.602262
EIF4E	GSM1540536	-0.924987
EIF4E	GSM1540537	0.164355
EIF4E	GSM1540539	-1.05485
EIF4E	GSM1540540	-1.0309
EIF4E	GSM1540541	-2.02101
PSMA6	GSM1540487	-0.0818811
PSMA6	GSM1540488	0.0898613
PSMA6	GSM1540489	0.962902
PSMA6	GSM1540490	0.257769
PSMA6	GSM1540491	0.688724
PSMA6	GSM1540492	1.34162
PSMA6	GSM1540493	-0.644162
PSMA6	GSM1540494	0.44618
PSMA6	GSM1540495	-0.829612
PSMA6	GSM1540496	2.33397
PSMA6	GSM1540497	-0.018206
PSMA6	GSM1540498	0.839833
PSMA6	GSM1540499	0.748922
PSMA6	GSM1540501	1.95974
PSMA6	GSM1540502	0.978984
PSMA6	GSM1540503	1.10376
PSMA6	GSM1540505	0.0297604
PSMA6	GSM1540506	2.23864
PSMA6	GSM1540507	0.766644
PSMA6	GSM1540508	1.31768
PSMA6	GSM1540509	1.6492
PSMA6	GSM1540510	1.76572
PSMA6	GSM1540511	-0.380184
PSMA6	GSM1540512	-0.567674
PSMA6	GSM1540513	-0.238687
PSMA6	GSM1540514	-0.327329
PSMA6	GSM1540515	-0.824886
PSMA6	GSM1540516	-0.0538476
PSMA6	GSM1540517	-1.39594
PSMA6	GSM1540518	-0.477748
PSMA6	GSM1540519	0.0317664
PSMA6	GSM1540520	0.265403
PSMA6	GSM1540521	-1.26808
PSMA6	GSM1540522	-1.03672
PSMA6	GSM1540523	-1.02863
PSMA6	GSM1540524	0.113742
PSMA6	GSM1540525	-0.868967
PSMA6	GSM1540526	-0.96201
PSMA6	GSM1540527	-0.948365
PSMA6	GSM1540528	-0.820438
PSMA6	GSM1540529	0.119196
PSMA6	GSM1540530	0.741278
PSMA6	GSM1540531	-1.30831
PSMA6	GSM1540532	-0.540823
PSMA6	GSM1540533	-0.630585
PSMA6	GSM1540534	-0.991756
PSMA6	GSM1540535	0.199533
PSMA6	GSM1540536	-1.13221
PSMA6	GSM1540537	-0.567082
PSMA6	GSM1540539	-0.81085
PSMA6	GSM1540540	-0.346291
PSMA6	GSM1540541	-1.88957
HNRNPUL2-BSCL2	GSM1540487	1.87188
HNRNPUL2-BSCL2	GSM1540488	0.268295
HNRNPUL2-BSCL2	GSM1540489	1.18766
HNRNPUL2-BSCL2	GSM1540490	0.571308
HNRNPUL2-BSCL2	GSM1540491	1.09424
HNRNPUL2-BSCL2	GSM1540492	-0.614074
HNRNPUL2-BSCL2	GSM1540493	0.117629
HNRNPUL2-BSCL2	GSM1540494	1.4253
HNRNPUL2-BSCL2	GSM1540495	1.22906
HNRNPUL2-BSCL2	GSM1540496	1.12353
HNRNPUL2-BSCL2	GSM1540497	0.294327
HNRNPUL2-BSCL2	GSM1540498	1.04056
HNRNPUL2-BSCL2	GSM1540499	0.773656
HNRNPUL2-BSCL2	GSM1540501	0.523045
HNRNPUL2-BSCL2	GSM1540502	1.1676
HNRNPUL2-BSCL2	GSM1540503	1.27763
HNRNPUL2-BSCL2	GSM1540505	0.877215
HNRNPUL2-BSCL2	GSM1540506	0.886743
HNRNPUL2-BSCL2	GSM1540507	-0.984176
HNRNPUL2-BSCL2	GSM1540508	0.754855
HNRNPUL2-BSCL2	GSM1540509	-0.0921928
HNRNPUL2-BSCL2	GSM1540510	0.564796
HNRNPUL2-BSCL2	GSM1540511	-0.0366769
HNRNPUL2-BSCL2	GSM1540512	0.58765
HNRNPUL2-BSCL2	GSM1540513	-0.27654
HNRNPUL2-BSCL2	GSM1540514	0.167294
HNRNPUL2-BSCL2	GSM1540515	-0.0336268
HNRNPUL2-BSCL2	GSM1540516	-0.452598
HNRNPUL2-BSCL2	GSM1540517	-0.523238
HNRNPUL2-BSCL2	GSM1540518	-1.00105
HNRNPUL2-BSCL2	GSM1540519	0.760674
HNRNPUL2-BSCL2	GSM1540520	-1.44928
HNRNPUL2-BSCL2	GSM1540521	-0.389429
HNRNPUL2-BSCL2	GSM1540522	-0.799079
HNRNPUL2-BSCL2	GSM1540523	0.0996569
HNRNPUL2-BSCL2	GSM1540524	-0.0396823
HNRNPUL2-BSCL2	GSM1540525	-1.18474
HNRNPUL2-BSCL2	GSM1540526	0.0699685
HNRNPUL2-BSCL2	GSM1540527	-0.841779
HNRNPUL2-BSCL2	GSM1540528	1.54255
HNRNPUL2-BSCL2	GSM1540529	0.00606661
HNRNPUL2-BSCL2	GSM1540530	0.0149403
HNRNPUL2-BSCL2	GSM1540531	-0.527992
HNRNPUL2-BSCL2	GSM1540532	-1.07266
HNRNPUL2-BSCL2	GSM1540533	-0.290104
HNRNPUL2-BSCL2	GSM1540534	0.0759494
HNRNPUL2-BSCL2	GSM1540535	-2.49598
HNRNPUL2-BSCL2	GSM1540536	-1.67329
HNRNPUL2-BSCL2	GSM1540537	-2.68947
HNRNPUL2-BSCL2	GSM1540539	-0.681525
HNRNPUL2-BSCL2	GSM1540540	-0.79376
HNRNPUL2-BSCL2	GSM1540541	-1.43114
PSMB2	GSM1540487	-0.343264
PSMB2	GSM1540488	-0.0730115
PSMB2	GSM1540489	0.424074
PSMB2	GSM1540490	1.05263
PSMB2	GSM1540491	1.17252
PSMB2	GSM1540492	1.64817
PSMB2	GSM1540493	-0.658034
PSMB2	GSM1540494	0.853554
PSMB2	GSM1540495	-0.245113
PSMB2	GSM1540496	2.4707
PSMB2	GSM1540497	0.47487
PSMB2	GSM1540498	0.25278
PSMB2	GSM1540499	1.19699
PSMB2	GSM1540501	0.415784
PSMB2	GSM1540502	1.0268
PSMB2	GSM1540503	0.677186
PSMB2	GSM1540505	0.316611
PSMB2	GSM1540506	1.05743
PSMB2	GSM1540507	0.784262
PSMB2	GSM1540508	0.317523
PSMB2	GSM1540509	1.66118
PSMB2	GSM1540510	1.69507
PSMB2	GSM1540511	-0.738871
PSMB2	GSM1540512	-0.354802
PSMB2	GSM1540513	0.480852
PSMB2	GSM1540514	0.00215296
PSMB2	GSM1540515	-0.249231
PSMB2	GSM1540516	0.225882
PSMB2	GSM1540517	-0.616846
PSMB2	GSM1540518	0.264515
PSMB2	GSM1540519	1.10666
PSMB2	GSM1540520	-0.186178
PSMB2	GSM1540521	-1.22801
PSMB2	GSM1540522	-0.960256
PSMB2	GSM1540523	-0.897303
PSMB2	GSM1540524	0.522835
PSMB2	GSM1540525	-0.37767
PSMB2	GSM1540526	-0.637169
PSMB2	GSM1540527	-0.596293
PSMB2	GSM1540528	-0.719484
PSMB2	GSM1540529	-0.357876
PSMB2	GSM1540530	0.114987
PSMB2	GSM1540531	-1.52902
PSMB2	GSM1540532	-0.383698
PSMB2	GSM1540533	-0.142662
PSMB2	GSM1540534	-0.181613
PSMB2	GSM1540535	-1.05864
PSMB2	GSM1540536	-0.913284
PSMB2	GSM1540537	-1.05256
PSMB2	GSM1540539	-1.33847
PSMB2	GSM1540540	-1.08637
PSMB2	GSM1540541	-3.2903
GABARAP	GSM1540487	-0.358792
GABARAP	GSM1540488	1.37328
GABARAP	GSM1540489	1.60196
GABARAP	GSM1540490	0.616195
GABARAP	GSM1540491	1.38166
GABARAP	GSM1540492	1.35012
GABARAP	GSM1540493	-0.84084
GABARAP	GSM1540494	0.543808
GABARAP	GSM1540495	0.357507
GABARAP	GSM1540496	2.29886
GABARAP	GSM1540497	-0.397565
GABARAP	GSM1540498	0.73066
GABARAP	GSM1540499	1.16459
GABARAP	GSM1540501	1.22105
GABARAP	GSM1540502	0.577868
GABARAP	GSM1540503	0.546272
GABARAP	GSM1540505	-0.0232957
GABARAP	GSM1540506	0.731493
GABARAP	GSM1540507	0.126362
GABARAP	GSM1540508	1.53355
GABARAP	GSM1540509	1.71918
GABARAP	GSM1540510	0.400066
GABARAP	GSM1540511	-0.358533
GABARAP	GSM1540512	-0.461223
GABARAP	GSM1540513	0.504824
GABARAP	GSM1540514	-0.161733
GABARAP	GSM1540515	-1.05054
GABARAP	GSM1540516	-0.396443
GABARAP	GSM1540517	-1.29914
GABARAP	GSM1540518	-0.488474
GABARAP	GSM1540519	0.700387
GABARAP	GSM1540520	-0.384894
GABARAP	GSM1540521	-0.496742
GABARAP	GSM1540522	-0.422656
GABARAP	GSM1540523	-0.721577
GABARAP	GSM1540524	0.392572
GABARAP	GSM1540525	0.682532
GABARAP	GSM1540526	-0.132898
GABARAP	GSM1540527	-0.210854
GABARAP	GSM1540528	-0.31843
GABARAP	GSM1540529	-0.364966
GABARAP	GSM1540530	0.22751
GABARAP	GSM1540531	-1.65649
GABARAP	GSM1540532	-0.968465
GABARAP	GSM1540533	-0.219877
GABARAP	GSM1540534	-0.272203
GABARAP	GSM1540535	-1.28492
GABARAP	GSM1540536	-1.47126
GABARAP	GSM1540537	-0.899812
GABARAP	GSM1540539	-1.24183
GABARAP	GSM1540540	-0.97751
GABARAP	GSM1540541	-2.90033
TMEM167A	GSM1540487	0.20187
TMEM167A	GSM1540488	0.822526
TMEM167A	GSM1540489	1.13126
TMEM167A	GSM1540490	-0.164681
TMEM167A	GSM1540491	0.0651629
TMEM167A	GSM1540492	1.03757
TMEM167A	GSM1540493	0.166326
TMEM167A	GSM1540494	1.23629
TMEM167A	GSM1540495	-0.0695197
TMEM167A	GSM1540496	1.84792
TMEM167A	GSM1540497	0.443783
TMEM167A	GSM1540498	1.13358
TMEM167A	GSM1540499	0.360057
TMEM167A	GSM1540501	0.504775
TMEM167A	GSM1540502	1.60964
TMEM167A	GSM1540503	1.2928
TMEM167A	GSM1540505	0.812029
TMEM167A	GSM1540506	0.858285
TMEM167A	GSM1540507	0.51004
TMEM167A	GSM1540508	1.22298
TMEM167A	GSM1540509	0.0612928
TMEM167A	GSM1540510	1.25509
TMEM167A	GSM1540511	-0.864306
TMEM167A	GSM1540512	0.513214
TMEM167A	GSM1540513	0.453066
TMEM167A	GSM1540514	0.897626
TMEM167A	GSM1540515	-0.631866
TMEM167A	GSM1540516	1.0745
TMEM167A	GSM1540517	-1.6881
TMEM167A	GSM1540518	-1.16483
TMEM167A	GSM1540519	0.0144283
TMEM167A	GSM1540520	-1.00662
TMEM167A	GSM1540521	-0.799798
TMEM167A	GSM1540522	-1.61672
TMEM167A	GSM1540523	-1.03417
TMEM167A	GSM1540524	-0.494847
TMEM167A	GSM1540525	-0.952641
TMEM167A	GSM1540526	-1.10178
TMEM167A	GSM1540527	-0.373535
TMEM167A	GSM1540528	-0.219458
TMEM167A	GSM1540529	0.841664
TMEM167A	GSM1540530	1.65969
TMEM167A	GSM1540531	-1.59884
TMEM167A	GSM1540532	-1.17482
TMEM167A	GSM1540533	-0.751208
TMEM167A	GSM1540534	-0.770513
TMEM167A	GSM1540535	-2.03086
TMEM167A	GSM1540536	-1.03889
TMEM167A	GSM1540537	-0.175574
TMEM167A	GSM1540539	-0.165489
TMEM167A	GSM1540540	-0.693783
TMEM167A	GSM1540541	-1.44461
SRPK1	GSM1540487	0.805981
SRPK1	GSM1540488	1.86998
SRPK1	GSM1540489	0.230553
SRPK1	GSM1540490	-0.0203055
SRPK1	GSM1540491	-0.966395
SRPK1	GSM1540492	-0.166461
SRPK1	GSM1540493	-0.192132
SRPK1	GSM1540494	1.53177
SRPK1	GSM1540495	0.662548
SRPK1	GSM1540496	2.08152
SRPK1	GSM1540497	-0.164671
SRPK1	GSM1540498	0.480063
SRPK1	GSM1540499	-0.479507
SRPK1	GSM1540501	0.66396
SRPK1	GSM1540502	0.589398
SRPK1	GSM1540503	1.20248
SRPK1	GSM1540505	1.24417
SRPK1	GSM1540506	1.39822
SRPK1	GSM1540507	1.21701
SRPK1	GSM1540508	1.91761
SRPK1	GSM1540509	1.18035
SRPK1	GSM1540510	1.56544
SRPK1	GSM1540511	-0.891473
SRPK1	GSM1540512	0.585152
SRPK1	GSM1540513	-1.14357
SRPK1	GSM1540514	0.162305
SRPK1	GSM1540515	0.0498189
SRPK1	GSM1540516	0.299966
SRPK1	GSM1540517	-0.592836
SRPK1	GSM1540518	-0.161049
SRPK1	GSM1540519	-1.0175
SRPK1	GSM1540520	-1.54919
SRPK1	GSM1540521	-1.1981
SRPK1	GSM1540522	-1.3815
SRPK1	GSM1540523	-1.16794
SRPK1	GSM1540524	-0.475948
SRPK1	GSM1540525	-0.584785
SRPK1	GSM1540526	-0.305798
SRPK1	GSM1540527	-0.0419918
SRPK1	GSM1540528	0.0173361
SRPK1	GSM1540529	-0.9954
SRPK1	GSM1540530	-0.709025
SRPK1	GSM1540531	-0.607009
SRPK1	GSM1540532	-0.304034
SRPK1	GSM1540533	0.494848
SRPK1	GSM1540534	0.0892754
SRPK1	GSM1540535	-0.292096
SRPK1	GSM1540536	0.196322
SRPK1	GSM1540537	-0.459903
SRPK1	GSM1540539	-0.591432
SRPK1	GSM1540540	-1.53373
SRPK1	GSM1540541	-2.5423
RNASE2	GSM1540487	0.124782
RNASE2	GSM1540488	2.2578
RNASE2	GSM1540489	1.76787
RNASE2	GSM1540490	0.094103
RNASE2	GSM1540491	-0.0595586
RNASE2	GSM1540492	1.29878
RNASE2	GSM1540493	-0.717683
RNASE2	GSM1540494	-0.427514
RNASE2	GSM1540495	0.106942
RNASE2	GSM1540496	2.31492
RNASE2	GSM1540497	0.515554
RNASE2	GSM1540498	0.823092
RNASE2	GSM1540499	0.439627
RNASE2	GSM1540501	1.32823
RNASE2	GSM1540502	0.316385
RNASE2	GSM1540503	1.73373
RNASE2	GSM1540505	1.0056
RNASE2	GSM1540506	1.6904
RNASE2	GSM1540507	1.15588
RNASE2	GSM1540508	0.18561
RNASE2	GSM1540509	0.555291
RNASE2	GSM1540510	0.760342
RNASE2	GSM1540511	-0.410208
RNASE2	GSM1540512	-0.390762
RNASE2	GSM1540513	-0.0543144
RNASE2	GSM1540514	0.774901
RNASE2	GSM1540515	0.163388
RNASE2	GSM1540516	-0.853008
RNASE2	GSM1540517	-0.888647
RNASE2	GSM1540518	-0.936904
RNASE2	GSM1540519	-0.797473
RNASE2	GSM1540520	-0.307358
RNASE2	GSM1540521	-0.656041
RNASE2	GSM1540522	-0.817481
RNASE2	GSM1540523	-1.0874
RNASE2	GSM1540524	0.232132
RNASE2	GSM1540525	-0.013742
RNASE2	GSM1540526	0.142862
RNASE2	GSM1540527	-0.242266
RNASE2	GSM1540528	-1.65917
RNASE2	GSM1540529	-0.865435
RNASE2	GSM1540530	0.940639
RNASE2	GSM1540531	-1.60423
RNASE2	GSM1540532	-1.03032
RNASE2	GSM1540533	-0.459917
RNASE2	GSM1540534	-1.69692
RNASE2	GSM1540535	-0.24327
RNASE2	GSM1540536	-1.70131
RNASE2	GSM1540537	-0.354097
RNASE2	GSM1540539	-0.592887
RNASE2	GSM1540540	-0.711438
RNASE2	GSM1540541	-1.14949
SELT	GSM1540487	-0.112587
SELT	GSM1540488	1.79797
SELT	GSM1540489	1.23636
SELT	GSM1540490	0.676906
SELT	GSM1540491	0.424967
SELT	GSM1540492	1.64025
SELT	GSM1540493	-1.00397
SELT	GSM1540494	0.322796
SELT	GSM1540495	-1.25413
SELT	GSM1540496	2.36867
SELT	GSM1540497	0.36321
SELT	GSM1540498	1.07907
SELT	GSM1540499	0.195418
SELT	GSM1540501	1.24367
SELT	GSM1540502	0.061897
SELT	GSM1540503	1.34796
SELT	GSM1540505	0.118731
SELT	GSM1540506	0.983386
SELT	GSM1540507	0.976603
SELT	GSM1540508	1.29382
SELT	GSM1540509	1.86899
SELT	GSM1540510	1.49758
SELT	GSM1540511	-0.606089
SELT	GSM1540512	-0.13762
SELT	GSM1540513	0.577074
SELT	GSM1540514	0.0111766
SELT	GSM1540515	-0.368279
SELT	GSM1540516	-0.693399
SELT	GSM1540517	-1.17871
SELT	GSM1540518	-0.287061
SELT	GSM1540519	0.218017
SELT	GSM1540520	-0.14779
SELT	GSM1540521	-1.6251
SELT	GSM1540522	-0.927143
SELT	GSM1540523	-0.884791
SELT	GSM1540524	-0.259533
SELT	GSM1540525	-0.0363323
SELT	GSM1540526	-0.724314
SELT	GSM1540527	-0.34582
SELT	GSM1540528	-1.27866
SELT	GSM1540529	0.0517136
SELT	GSM1540530	-0.48849
SELT	GSM1540531	-1.66357
SELT	GSM1540532	0.0471546
SELT	GSM1540533	-0.58537
SELT	GSM1540534	-1.10989
SELT	GSM1540535	-1.12789
SELT	GSM1540536	-0.488941
SELT	GSM1540537	-0.203168
SELT	GSM1540539	-0.8053
SELT	GSM1540540	0.00445823
SELT	GSM1540541	-2.06389
MTRF1L	GSM1540487	2.11506
MTRF1L	GSM1540488	-0.787725
MTRF1L	GSM1540489	1.40636
MTRF1L	GSM1540490	0.744113
MTRF1L	GSM1540491	-0.479989
MTRF1L	GSM1540492	1.05897
MTRF1L	GSM1540493	1.02525
MTRF1L	GSM1540494	0.554718
MTRF1L	GSM1540495	1.042
MTRF1L	GSM1540496	1.43648
MTRF1L	GSM1540497	0.83377
MTRF1L	GSM1540498	1.09791
MTRF1L	GSM1540499	1.80412
MTRF1L	GSM1540501	0.340572
MTRF1L	GSM1540502	1.46428
MTRF1L	GSM1540503	0.237059
MTRF1L	GSM1540505	1.22682
MTRF1L	GSM1540506	0.63141
MTRF1L	GSM1540507	0.471378
MTRF1L	GSM1540508	0.186945
MTRF1L	GSM1540509	-0.0753423
MTRF1L	GSM1540510	0.746227
MTRF1L	GSM1540511	-0.115743
MTRF1L	GSM1540512	0.0318382
MTRF1L	GSM1540513	-0.432681
MTRF1L	GSM1540514	0.258275
MTRF1L	GSM1540515	0.238798
MTRF1L	GSM1540516	0.158202
MTRF1L	GSM1540517	0.341469
MTRF1L	GSM1540518	-1.12929
MTRF1L	GSM1540519	-0.433919
MTRF1L	GSM1540520	-0.5157
MTRF1L	GSM1540521	-0.947074
MTRF1L	GSM1540522	-1.606
MTRF1L	GSM1540523	-0.413935
MTRF1L	GSM1540524	-0.0281766
MTRF1L	GSM1540525	-1.07651
MTRF1L	GSM1540526	-1.18
MTRF1L	GSM1540527	-0.305072
MTRF1L	GSM1540528	-1.1593
MTRF1L	GSM1540529	1.09492
MTRF1L	GSM1540530	-0.429716
MTRF1L	GSM1540531	-1.85272
MTRF1L	GSM1540532	-0.976318
MTRF1L	GSM1540533	-0.490399
MTRF1L	GSM1540534	0.124626
MTRF1L	GSM1540535	-1.63277
MTRF1L	GSM1540536	-1.47352
MTRF1L	GSM1540537	0.25716
MTRF1L	GSM1540539	0.0183527
MTRF1L	GSM1540540	-1.08626
MTRF1L	GSM1540541	-2.31891
SUGT1	GSM1540487	0.884688
SUGT1	GSM1540488	-0.406225
SUGT1	GSM1540489	1.70654
SUGT1	GSM1540490	1.16164
SUGT1	GSM1540491	1.5991
SUGT1	GSM1540492	1.02418
SUGT1	GSM1540493	0.859322
SUGT1	GSM1540494	1.72952
SUGT1	GSM1540495	1.25401
SUGT1	GSM1540496	1.84747
SUGT1	GSM1540497	0.41263
SUGT1	GSM1540498	-0.066956
SUGT1	GSM1540499	0.532899
SUGT1	GSM1540501	-0.749928
SUGT1	GSM1540502	0.691206
SUGT1	GSM1540503	0.463248
SUGT1	GSM1540505	0.224966
SUGT1	GSM1540506	1.11864
SUGT1	GSM1540507	-0.482599
SUGT1	GSM1540508	-0.260833
SUGT1	GSM1540509	-0.0103997
SUGT1	GSM1540510	0.772327
SUGT1	GSM1540511	0.179887
SUGT1	GSM1540512	1.31697
SUGT1	GSM1540513	0.39941
SUGT1	GSM1540514	0.712689
SUGT1	GSM1540515	-0.0496329
SUGT1	GSM1540516	-0.00422095
SUGT1	GSM1540517	-0.307716
SUGT1	GSM1540518	0.122074
SUGT1	GSM1540519	0.69721
SUGT1	GSM1540520	-1.67804
SUGT1	GSM1540521	0.32583
SUGT1	GSM1540522	-1.87693
SUGT1	GSM1540523	-0.775576
SUGT1	GSM1540524	0.129979
SUGT1	GSM1540525	-0.942215
SUGT1	GSM1540526	-0.504706
SUGT1	GSM1540527	-0.71596
SUGT1	GSM1540528	-0.472399
SUGT1	GSM1540529	-0.423575
SUGT1	GSM1540530	-0.301816
SUGT1	GSM1540531	-0.555513
SUGT1	GSM1540532	-0.804336
SUGT1	GSM1540533	-0.389725
SUGT1	GSM1540534	-0.611217
SUGT1	GSM1540535	-2.90105
SUGT1	GSM1540536	-2.15805
SUGT1	GSM1540537	-0.976604
SUGT1	GSM1540539	0.124569
SUGT1	GSM1540540	-0.775068
SUGT1	GSM1540541	-1.08971
GTF2F2	GSM1540487	1.85285
GTF2F2	GSM1540488	0.439867
GTF2F2	GSM1540489	0.38362
GTF2F2	GSM1540490	1.1603
GTF2F2	GSM1540491	1.95192
GTF2F2	GSM1540492	0.763583
GTF2F2	GSM1540493	-0.650767
GTF2F2	GSM1540494	2.00677
GTF2F2	GSM1540495	1.09617
GTF2F2	GSM1540496	2.62002
GTF2F2	GSM1540497	0.0323378
GTF2F2	GSM1540498	-1.01112
GTF2F2	GSM1540499	0.963675
GTF2F2	GSM1540501	-0.375173
GTF2F2	GSM1540502	-0.184676
GTF2F2	GSM1540503	0.651417
GTF2F2	GSM1540505	0.135443
GTF2F2	GSM1540506	1.3495
GTF2F2	GSM1540507	-0.892865
GTF2F2	GSM1540508	0.176947
GTF2F2	GSM1540509	0.475369
GTF2F2	GSM1540510	1.16539
GTF2F2	GSM1540511	0.160088
GTF2F2	GSM1540512	0.750489
GTF2F2	GSM1540513	0.521865
GTF2F2	GSM1540514	-0.0469033
GTF2F2	GSM1540515	0.519704
GTF2F2	GSM1540516	-1.13576
GTF2F2	GSM1540517	0.247255
GTF2F2	GSM1540518	0.157534
GTF2F2	GSM1540519	-1.25404
GTF2F2	GSM1540520	-0.0882841
GTF2F2	GSM1540521	0.380182
GTF2F2	GSM1540522	0.113618
GTF2F2	GSM1540523	-0.418361
GTF2F2	GSM1540524	0.923903
GTF2F2	GSM1540525	-1.29897
GTF2F2	GSM1540526	-1.34483
GTF2F2	GSM1540527	-0.766797
GTF2F2	GSM1540528	-1.1604
GTF2F2	GSM1540529	-0.0060314
GTF2F2	GSM1540530	-0.712256
GTF2F2	GSM1540531	-1.2209
GTF2F2	GSM1540532	-0.463653
GTF2F2	GSM1540533	-0.400806
GTF2F2	GSM1540534	-0.509535
GTF2F2	GSM1540535	-1.30676
GTF2F2	GSM1540536	-1.482
GTF2F2	GSM1540537	-1.21062
GTF2F2	GSM1540539	-0.563615
GTF2F2	GSM1540540	-1.36664
GTF2F2	GSM1540541	-1.12806
SCD	GSM1540487	1.33227
SCD	GSM1540488	1.36361
SCD	GSM1540489	1.37394
SCD	GSM1540490	-0.444144
SCD	GSM1540491	1.78122
SCD	GSM1540492	-0.522599
SCD	GSM1540493	-0.234849
SCD	GSM1540494	0.618394
SCD	GSM1540495	-0.911832
SCD	GSM1540496	1.6009
SCD	GSM1540497	-0.586934
SCD	GSM1540498	0.574979
SCD	GSM1540499	0.113992
SCD	GSM1540501	-0.619814
SCD	GSM1540502	0.234436
SCD	GSM1540503	0.777832
SCD	GSM1540505	1.68007
SCD	GSM1540506	2.74221
SCD	GSM1540507	1.5868
SCD	GSM1540508	-0.0436607
SCD	GSM1540509	0.435177
SCD	GSM1540510	1.82158
SCD	GSM1540511	-0.404505
SCD	GSM1540512	-0.356802
SCD	GSM1540513	0.792554
SCD	GSM1540514	0.271425
SCD	GSM1540515	0.375851
SCD	GSM1540516	0.0547861
SCD	GSM1540517	0.671336
SCD	GSM1540518	-0.907166
SCD	GSM1540519	-0.982379
SCD	GSM1540520	-1.12491
SCD	GSM1540521	0.12823
SCD	GSM1540522	-0.353718
SCD	GSM1540523	-1.00757
SCD	GSM1540524	0.113261
SCD	GSM1540525	-0.705109
SCD	GSM1540526	0.135854
SCD	GSM1540527	-0.815096
SCD	GSM1540528	-1.19475
SCD	GSM1540529	-1.1403
SCD	GSM1540530	0.178943
SCD	GSM1540531	-1.15942
SCD	GSM1540532	-0.366465
SCD	GSM1540533	0.0587201
SCD	GSM1540534	-0.988602
SCD	GSM1540535	-0.295965
SCD	GSM1540536	-0.427667
SCD	GSM1540537	-1.69334
SCD	GSM1540539	-0.761146
SCD	GSM1540540	-1.12171
SCD	GSM1540541	-1.64792
UBE2A	GSM1540487	0.287696
UBE2A	GSM1540488	1.10497
UBE2A	GSM1540489	0.612378
UBE2A	GSM1540490	1.46601
UBE2A	GSM1540491	2.65747
UBE2A	GSM1540492	1.50085
UBE2A	GSM1540493	-1.14381
UBE2A	GSM1540494	0.735869
UBE2A	GSM1540495	0.920215
UBE2A	GSM1540496	2.84798
UBE2A	GSM1540497	-0.0742913
UBE2A	GSM1540498	0.168981
UBE2A	GSM1540499	0.0340835
UBE2A	GSM1540501	-0.0288721
UBE2A	GSM1540502	-0.322684
UBE2A	GSM1540503	0.161139
UBE2A	GSM1540505	0.729561
UBE2A	GSM1540506	0.716111
UBE2A	GSM1540507	0.975611
UBE2A	GSM1540508	0.756985
UBE2A	GSM1540509	0.559897
UBE2A	GSM1540510	1.27096
UBE2A	GSM1540511	-0.884904
UBE2A	GSM1540512	0.242487
UBE2A	GSM1540513	-0.402965
UBE2A	GSM1540514	-0.0434589
UBE2A	GSM1540515	-0.132273
UBE2A	GSM1540516	-0.722967
UBE2A	GSM1540517	-0.598547
UBE2A	GSM1540518	0.0301725
UBE2A	GSM1540519	0.893101
UBE2A	GSM1540520	-0.621434
UBE2A	GSM1540521	-1.24649
UBE2A	GSM1540522	-1.12563
UBE2A	GSM1540523	-1.17192
UBE2A	GSM1540524	0.264602
UBE2A	GSM1540525	-0.710255
UBE2A	GSM1540526	-0.483581
UBE2A	GSM1540527	-1.13329
UBE2A	GSM1540528	-0.594326
UBE2A	GSM1540529	0.127761
UBE2A	GSM1540530	0.289544
UBE2A	GSM1540531	-1.82707
UBE2A	GSM1540532	-0.387003
UBE2A	GSM1540533	-0.516941
UBE2A	GSM1540534	-0.090296
UBE2A	GSM1540535	-0.215368
UBE2A	GSM1540536	-0.0643148
UBE2A	GSM1540537	-0.05708
UBE2A	GSM1540539	-0.79086
UBE2A	GSM1540540	-1.62349
UBE2A	GSM1540541	-2.34031
TMED7	GSM1540487	-0.67188
TMED7	GSM1540488	0.961484
TMED7	GSM1540489	0.266978
TMED7	GSM1540490	0.31547
TMED7	GSM1540491	1.48739
TMED7	GSM1540492	1.2405
TMED7	GSM1540493	-0.00214202
TMED7	GSM1540494	1.12965
TMED7	GSM1540495	-0.871018
TMED7	GSM1540496	2.87188
TMED7	GSM1540497	0.449717
TMED7	GSM1540498	-0.257181
TMED7	GSM1540499	-0.226842
TMED7	GSM1540501	1.05535
TMED7	GSM1540502	0.430258
TMED7	GSM1540503	0.882569
TMED7	GSM1540505	0.884688
TMED7	GSM1540506	1.75985
TMED7	GSM1540507	-0.596065
TMED7	GSM1540508	0.749651
TMED7	GSM1540509	0.1595
TMED7	GSM1540510	1.6546
TMED7	GSM1540511	-0.525877
TMED7	GSM1540512	0.999487
TMED7	GSM1540513	1.4657
TMED7	GSM1540514	1.3664
TMED7	GSM1540515	-0.202424
TMED7	GSM1540516	0.746017
TMED7	GSM1540517	-1.34791
TMED7	GSM1540518	-0.406528
TMED7	GSM1540519	0.242201
TMED7	GSM1540520	-0.170903
TMED7	GSM1540521	-0.627896
TMED7	GSM1540522	-1.14458
TMED7	GSM1540523	-0.997343
TMED7	GSM1540524	-0.280711
TMED7	GSM1540525	-0.965565
TMED7	GSM1540526	-1.39183
TMED7	GSM1540527	-0.879828
TMED7	GSM1540528	-0.240517
TMED7	GSM1540529	-0.0818421
TMED7	GSM1540530	0.494853
TMED7	GSM1540531	-0.905667
TMED7	GSM1540532	-0.685804
TMED7	GSM1540533	-0.604424
TMED7	GSM1540534	-1.38532
TMED7	GSM1540535	-0.647206
TMED7	GSM1540536	-0.783439
TMED7	GSM1540537	-0.571423
TMED7	GSM1540539	-1.18531
TMED7	GSM1540540	-1.30142
TMED7	GSM1540541	-1.65528
SENP1	GSM1540487	0.509946
SENP1	GSM1540488	-1.85842
SENP1	GSM1540489	0.00336744
SENP1	GSM1540490	0.508722
SENP1	GSM1540491	1.25927
SENP1	GSM1540492	0.506875
SENP1	GSM1540493	2.15092
SENP1	GSM1540494	2.59587
SENP1	GSM1540495	0.602948
SENP1	GSM1540496	1.37791
SENP1	GSM1540497	1.80691
SENP1	GSM1540498	0.0544931
SENP1	GSM1540499	0.533315
SENP1	GSM1540501	1.8922
SENP1	GSM1540502	0.548475
SENP1	GSM1540503	0.521022
SENP1	GSM1540505	0.701629
SENP1	GSM1540506	1.15134
SENP1	GSM1540507	-0.925502
SENP1	GSM1540508	-0.0979593
SENP1	GSM1540509	-0.41541
SENP1	GSM1540510	1.37165
SENP1	GSM1540511	-0.653225
SENP1	GSM1540512	1.50473
SENP1	GSM1540513	0.637645
SENP1	GSM1540514	0.90679
SENP1	GSM1540515	-0.469249
SENP1	GSM1540516	-0.281509
SENP1	GSM1540517	-0.618677
SENP1	GSM1540518	-0.41819
SENP1	GSM1540519	0.253276
SENP1	GSM1540520	-1.3777
SENP1	GSM1540521	-0.628029
SENP1	GSM1540522	-1.08117
SENP1	GSM1540523	-1.23867
SENP1	GSM1540524	-0.285182
SENP1	GSM1540525	-0.776768
SENP1	GSM1540526	-0.625459
SENP1	GSM1540527	-0.519251
SENP1	GSM1540528	-0.189603
SENP1	GSM1540529	-0.393898
SENP1	GSM1540530	-0.0974142
SENP1	GSM1540531	-1.02291
SENP1	GSM1540532	-0.842048
SENP1	GSM1540533	-0.950219
SENP1	GSM1540534	-0.579581
SENP1	GSM1540535	-1.3548
SENP1	GSM1540536	-0.630075
SENP1	GSM1540537	-0.800882
SENP1	GSM1540539	-0.44159
SENP1	GSM1540540	-0.88515
SENP1	GSM1540541	-0.940785
FAM133DP	GSM1540487	-0.397732
FAM133DP	GSM1540488	0.0264376
FAM133DP	GSM1540489	-0.265045
FAM133DP	GSM1540490	-0.341859
FAM133DP	GSM1540491	0.649059
FAM133DP	GSM1540492	-0.743568
FAM133DP	GSM1540493	-0.538337
FAM133DP	GSM1540494	-0.897148
FAM133DP	GSM1540495	-0.445715
FAM133DP	GSM1540496	-2.08323
FAM133DP	GSM1540497	-0.526618
FAM133DP	GSM1540498	-1.12905
FAM133DP	GSM1540499	-0.540015
FAM133DP	GSM1540501	-0.763876
FAM133DP	GSM1540502	-0.780431
FAM133DP	GSM1540503	-0.597594
FAM133DP	GSM1540505	-0.710728
FAM133DP	GSM1540506	-1.24756
FAM133DP	GSM1540507	-0.673352
FAM133DP	GSM1540508	-1.34113
FAM133DP	GSM1540509	-0.746957
FAM133DP	GSM1540510	-1.12436
FAM133DP	GSM1540511	-0.69346
FAM133DP	GSM1540512	-1.29146
FAM133DP	GSM1540513	0.0334259
FAM133DP	GSM1540514	-0.326033
FAM133DP	GSM1540515	-0.2315
FAM133DP	GSM1540516	-0.19514
FAM133DP	GSM1540517	0.989553
FAM133DP	GSM1540518	1.11536
FAM133DP	GSM1540519	-0.0215746
FAM133DP	GSM1540520	1.28298
FAM133DP	GSM1540521	2.00682
FAM133DP	GSM1540522	1.62235
FAM133DP	GSM1540523	2.63577
FAM133DP	GSM1540524	1.62975
FAM133DP	GSM1540525	1.44628
FAM133DP	GSM1540526	0.719704
FAM133DP	GSM1540527	0.161516
FAM133DP	GSM1540528	1.23039
FAM133DP	GSM1540529	0.581907
FAM133DP	GSM1540530	-0.819432
FAM133DP	GSM1540531	0.33567
FAM133DP	GSM1540532	0.173545
FAM133DP	GSM1540533	0.924375
FAM133DP	GSM1540534	-0.468958
FAM133DP	GSM1540535	-0.781227
FAM133DP	GSM1540536	1.27509
FAM133DP	GSM1540537	0.548887
FAM133DP	GSM1540539	-0.811139
FAM133DP	GSM1540540	1.35875
FAM133DP	GSM1540541	0.786588
TRAPPC3	GSM1540487	-0.358723
TRAPPC3	GSM1540488	0.0248627
TRAPPC3	GSM1540489	1.05315
TRAPPC3	GSM1540490	0.587188
TRAPPC3	GSM1540491	1.90948
TRAPPC3	GSM1540492	-0.793606
TRAPPC3	GSM1540493	1.28685
TRAPPC3	GSM1540494	2.61626
TRAPPC3	GSM1540495	-0.465682
TRAPPC3	GSM1540496	1.95249
TRAPPC3	GSM1540497	0.92036
TRAPPC3	GSM1540498	-0.256321
TRAPPC3	GSM1540499	0.643498
TRAPPC3	GSM1540501	0.112676
TRAPPC3	GSM1540502	0.953597
TRAPPC3	GSM1540503	0.176425
TRAPPC3	GSM1540505	-0.300852
TRAPPC3	GSM1540506	1.19898
TRAPPC3	GSM1540507	-0.143848
TRAPPC3	GSM1540508	0.813177
TRAPPC3	GSM1540509	0.925595
TRAPPC3	GSM1540510	0.578805
TRAPPC3	GSM1540511	-0.321773
TRAPPC3	GSM1540512	1.46846
TRAPPC3	GSM1540513	0.471845
TRAPPC3	GSM1540514	0.411946
TRAPPC3	GSM1540515	-0.425704
TRAPPC3	GSM1540516	0.468872
TRAPPC3	GSM1540517	-0.0721928
TRAPPC3	GSM1540518	-0.415959
TRAPPC3	GSM1540519	-0.0203245
TRAPPC3	GSM1540520	-1.72794
TRAPPC3	GSM1540521	-0.0633566
TRAPPC3	GSM1540522	-0.588732
TRAPPC3	GSM1540523	-1.27664
TRAPPC3	GSM1540524	0.379327
TRAPPC3	GSM1540525	-0.191135
TRAPPC3	GSM1540526	-0.306611
TRAPPC3	GSM1540527	-0.432424
TRAPPC3	GSM1540528	0.170488
TRAPPC3	GSM1540529	-0.720691
TRAPPC3	GSM1540530	-0.333342
TRAPPC3	GSM1540531	-0.854637
TRAPPC3	GSM1540532	-0.112816
TRAPPC3	GSM1540533	-0.210216
TRAPPC3	GSM1540534	-0.274231
TRAPPC3	GSM1540535	-1.85837
TRAPPC3	GSM1540536	-2.7198
TRAPPC3	GSM1540537	-1.44802
TRAPPC3	GSM1540539	0.163183
TRAPPC3	GSM1540540	-0.844072
TRAPPC3	GSM1540541	-1.7495
YWHAE	GSM1540487	0.423315
YWHAE	GSM1540488	2.2224
YWHAE	GSM1540489	1.59031
YWHAE	GSM1540490	-0.349525
YWHAE	GSM1540491	0.228207
YWHAE	GSM1540492	0.606225
YWHAE	GSM1540493	-1.03083
YWHAE	GSM1540494	0.838186
YWHAE	GSM1540495	-0.687786
YWHAE	GSM1540496	2.75208
YWHAE	GSM1540497	0.0906633
YWHAE	GSM1540498	0.560971
YWHAE	GSM1540499	0.118741
YWHAE	GSM1540501	0.535743
YWHAE	GSM1540502	1.03723
YWHAE	GSM1540503	1.55576
YWHAE	GSM1540505	-0.18044
YWHAE	GSM1540506	1.87407
YWHAE	GSM1540507	1.04372
YWHAE	GSM1540508	0.584395
YWHAE	GSM1540509	0.332949
YWHAE	GSM1540510	1.85871
YWHAE	GSM1540511	0.212577
YWHAE	GSM1540512	-0.191498
YWHAE	GSM1540513	-0.0502548
YWHAE	GSM1540514	-0.0810214
YWHAE	GSM1540515	-0.584376
YWHAE	GSM1540516	-0.339735
YWHAE	GSM1540517	-1.07762
YWHAE	GSM1540518	-0.755451
YWHAE	GSM1540519	-0.918915
YWHAE	GSM1540520	-0.920904
YWHAE	GSM1540521	-0.242235
YWHAE	GSM1540522	-0.418945
YWHAE	GSM1540523	-0.476711
YWHAE	GSM1540524	0.0977949
YWHAE	GSM1540525	-0.606165
YWHAE	GSM1540526	-0.458914
YWHAE	GSM1540527	-0.662859
YWHAE	GSM1540528	-0.212636
YWHAE	GSM1540529	0.423653
YWHAE	GSM1540530	0.554406
YWHAE	GSM1540531	-2.32324
YWHAE	GSM1540532	-0.770668
YWHAE	GSM1540533	-0.931617
YWHAE	GSM1540534	0.0408981
YWHAE	GSM1540535	-0.328373
YWHAE	GSM1540536	-1.02923
YWHAE	GSM1540537	-0.397584
YWHAE	GSM1540539	-0.408184
YWHAE	GSM1540540	-0.852891
YWHAE	GSM1540541	-2.29439
TNFAIP8L2	GSM1540487	0.369001
TNFAIP8L2	GSM1540488	0.225867
TNFAIP8L2	GSM1540489	2.10945
TNFAIP8L2	GSM1540490	0.563594
TNFAIP8L2	GSM1540491	1.54823
TNFAIP8L2	GSM1540492	-1.05687
TNFAIP8L2	GSM1540493	1.24759
TNFAIP8L2	GSM1540494	1.7547
TNFAIP8L2	GSM1540495	2.10806
TNFAIP8L2	GSM1540496	2.00766
TNFAIP8L2	GSM1540497	0.0946209
TNFAIP8L2	GSM1540498	-0.863241
TNFAIP8L2	GSM1540499	0.290333
TNFAIP8L2	GSM1540501	-0.116538
TNFAIP8L2	GSM1540502	0.528801
TNFAIP8L2	GSM1540503	0.199812
TNFAIP8L2	GSM1540505	-0.144812
TNFAIP8L2	GSM1540506	1.62861
TNFAIP8L2	GSM1540507	-1.09825
TNFAIP8L2	GSM1540508	1.24315
TNFAIP8L2	GSM1540509	-0.249664
TNFAIP8L2	GSM1540510	-0.0117261
TNFAIP8L2	GSM1540511	-0.452356
TNFAIP8L2	GSM1540512	1.57396
TNFAIP8L2	GSM1540513	0.574868
TNFAIP8L2	GSM1540514	0.960894
TNFAIP8L2	GSM1540515	-0.824596
TNFAIP8L2	GSM1540516	-0.424783
TNFAIP8L2	GSM1540517	0.0119825
TNFAIP8L2	GSM1540518	-0.407036
TNFAIP8L2	GSM1540519	0.416652
TNFAIP8L2	GSM1540520	-1.43853
TNFAIP8L2	GSM1540521	0.0991873
TNFAIP8L2	GSM1540522	-0.66325
TNFAIP8L2	GSM1540523	-0.623007
TNFAIP8L2	GSM1540524	0.428644
TNFAIP8L2	GSM1540525	-0.489364
TNFAIP8L2	GSM1540526	0.185639
TNFAIP8L2	GSM1540527	-0.460126
TNFAIP8L2	GSM1540528	-0.199254
TNFAIP8L2	GSM1540529	-0.507967
TNFAIP8L2	GSM1540530	-0.877458
TNFAIP8L2	GSM1540531	-1.43567
TNFAIP8L2	GSM1540532	-0.976025
TNFAIP8L2	GSM1540533	-0.700233
TNFAIP8L2	GSM1540534	0.363129
TNFAIP8L2	GSM1540535	-1.553
TNFAIP8L2	GSM1540536	-1.81297
TNFAIP8L2	GSM1540537	-0.389418
TNFAIP8L2	GSM1540539	-0.119331
TNFAIP8L2	GSM1540540	-1.3172
TNFAIP8L2	GSM1540541	-1.32175
NMI	GSM1540487	-0.214939
NMI	GSM1540488	0.344033
NMI	GSM1540489	0.589972
NMI	GSM1540490	0.638736
NMI	GSM1540491	0.579645
NMI	GSM1540492	0.795553
NMI	GSM1540493	-0.0989769
NMI	GSM1540494	0.408687
NMI	GSM1540495	0.0502917
NMI	GSM1540496	2.0758
NMI	GSM1540497	0.0805524
NMI	GSM1540498	0.793599
NMI	GSM1540499	0.36673
NMI	GSM1540501	2.79104
NMI	GSM1540502	0.117606
NMI	GSM1540503	0.728251
NMI	GSM1540505	0.190317
NMI	GSM1540506	2.23261
NMI	GSM1540507	0.45954
NMI	GSM1540508	1.9365
NMI	GSM1540509	1.68081
NMI	GSM1540510	0.924845
NMI	GSM1540511	-0.848235
NMI	GSM1540512	-0.512648
NMI	GSM1540513	-0.652977
NMI	GSM1540514	-0.394846
NMI	GSM1540515	-0.757146
NMI	GSM1540516	-0.29829
NMI	GSM1540517	-0.799509
NMI	GSM1540518	-0.946516
NMI	GSM1540519	-0.273741
NMI	GSM1540520	0.617967
NMI	GSM1540521	-1.16417
NMI	GSM1540522	-0.984255
NMI	GSM1540523	-1.0691
NMI	GSM1540524	-0.376788
NMI	GSM1540525	-0.360942
NMI	GSM1540526	-1.10823
NMI	GSM1540527	-0.239134
NMI	GSM1540528	-0.45268
NMI	GSM1540529	0.20551
NMI	GSM1540530	0.388569
NMI	GSM1540531	-1.83766
NMI	GSM1540532	-0.877086
NMI	GSM1540533	-0.733254
NMI	GSM1540534	-0.568483
NMI	GSM1540535	1.13814
NMI	GSM1540536	0.0931683
NMI	GSM1540537	-1.04425
NMI	GSM1540539	-0.512677
NMI	GSM1540540	-0.943534
NMI	GSM1540541	-2.1584
RAB8A	GSM1540487	1.10473
RAB8A	GSM1540488	1.13199
RAB8A	GSM1540489	1.00169
RAB8A	GSM1540490	0.332625
RAB8A	GSM1540491	-0.169166
RAB8A	GSM1540492	-0.537938
RAB8A	GSM1540493	-1.09743
RAB8A	GSM1540494	0.509429
RAB8A	GSM1540495	0.259057
RAB8A	GSM1540496	2.67551
RAB8A	GSM1540497	-0.479352
RAB8A	GSM1540498	0.577308
RAB8A	GSM1540499	-0.0174184
RAB8A	GSM1540501	1.68114
RAB8A	GSM1540502	0.935097
RAB8A	GSM1540503	0.816791
RAB8A	GSM1540505	-0.141955
RAB8A	GSM1540506	1.838
RAB8A	GSM1540507	0.915675
RAB8A	GSM1540508	1.35384
RAB8A	GSM1540509	1.98602
RAB8A	GSM1540510	0.9223
RAB8A	GSM1540511	-0.950107
RAB8A	GSM1540512	-0.169324
RAB8A	GSM1540513	-0.0595055
RAB8A	GSM1540514	0.19049
RAB8A	GSM1540515	0.343462
RAB8A	GSM1540516	-0.441347
RAB8A	GSM1540517	-1.01511
RAB8A	GSM1540518	-0.431063
RAB8A	GSM1540519	0.0668006
RAB8A	GSM1540520	-0.190461
RAB8A	GSM1540521	-0.907644
RAB8A	GSM1540522	-0.642164
RAB8A	GSM1540523	-1.18245
RAB8A	GSM1540524	0.375519
RAB8A	GSM1540525	-0.208625
RAB8A	GSM1540526	-0.292273
RAB8A	GSM1540527	-0.24023
RAB8A	GSM1540528	-0.0719352
RAB8A	GSM1540529	-0.179433
RAB8A	GSM1540530	0.0952417
RAB8A	GSM1540531	-1.91286
RAB8A	GSM1540532	-1.35116
RAB8A	GSM1540533	0.219381
RAB8A	GSM1540534	-0.0760585
RAB8A	GSM1540535	0.0793326
RAB8A	GSM1540536	-0.260778
RAB8A	GSM1540537	-1.18362
RAB8A	GSM1540539	-0.996493
RAB8A	GSM1540540	-1.80139
RAB8A	GSM1540541	-2.40411
HMGB3	GSM1540487	-0.644923
HMGB3	GSM1540488	0.944196
HMGB3	GSM1540489	1.26483
HMGB3	GSM1540490	-0.396343
HMGB3	GSM1540491	-1.18121
HMGB3	GSM1540492	-0.00329242
HMGB3	GSM1540493	-1.12675
HMGB3	GSM1540494	1.11994
HMGB3	GSM1540495	0.514822
HMGB3	GSM1540496	1.88122
HMGB3	GSM1540497	0.0201181
HMGB3	GSM1540498	0.253835
HMGB3	GSM1540499	-0.24992
HMGB3	GSM1540501	-0.0101454
HMGB3	GSM1540502	1.32837
HMGB3	GSM1540503	2.41396
HMGB3	GSM1540505	0.750531
HMGB3	GSM1540506	1.70238
HMGB3	GSM1540507	1.86462
HMGB3	GSM1540508	0.549786
HMGB3	GSM1540509	0.0654979
HMGB3	GSM1540510	3.16614
HMGB3	GSM1540511	-0.13501
HMGB3	GSM1540512	-0.647
HMGB3	GSM1540513	0.642579
HMGB3	GSM1540514	0.000897725
HMGB3	GSM1540515	-1.1192
HMGB3	GSM1540516	0.0931879
HMGB3	GSM1540517	-0.754797
HMGB3	GSM1540518	-0.815196
HMGB3	GSM1540519	-1.64717
HMGB3	GSM1540520	-0.757374
HMGB3	GSM1540521	-0.478276
HMGB3	GSM1540522	-0.666042
HMGB3	GSM1540523	-0.435646
HMGB3	GSM1540524	-0.691036
HMGB3	GSM1540525	-0.909347
HMGB3	GSM1540526	-1.18944
HMGB3	GSM1540527	-0.655872
HMGB3	GSM1540528	-0.0739943
HMGB3	GSM1540529	-0.173923
HMGB3	GSM1540530	0.970816
HMGB3	GSM1540531	-0.373527
HMGB3	GSM1540532	-0.170887
HMGB3	GSM1540533	-0.783681
HMGB3	GSM1540534	-0.792459
HMGB3	GSM1540535	-0.310916
HMGB3	GSM1540536	0.01034
HMGB3	GSM1540537	-0.496643
HMGB3	GSM1540539	-0.72993
HMGB3	GSM1540540	0.00869981
HMGB3	GSM1540541	-1.14682
EMC6	GSM1540487	0.139947
EMC6	GSM1540488	-0.534573
EMC6	GSM1540489	0.32508
EMC6	GSM1540490	2.21663
EMC6	GSM1540491	1.94111
EMC6	GSM1540492	0.533752
EMC6	GSM1540493	-0.00853352
EMC6	GSM1540494	-1.05128
EMC6	GSM1540495	1.2558
EMC6	GSM1540496	2.68742
EMC6	GSM1540497	-0.165421
EMC6	GSM1540498	0.0175426
EMC6	GSM1540499	1.03825
EMC6	GSM1540501	-0.541807
EMC6	GSM1540502	-0.168866
EMC6	GSM1540503	0.374012
EMC6	GSM1540505	-0.310189
EMC6	GSM1540506	1.35709
EMC6	GSM1540507	1.55173
EMC6	GSM1540508	0.298123
EMC6	GSM1540509	1.11747
EMC6	GSM1540510	1.39407
EMC6	GSM1540511	0.491618
EMC6	GSM1540512	0.673118
EMC6	GSM1540513	1.00782
EMC6	GSM1540514	0.386525
EMC6	GSM1540515	-0.754878
EMC6	GSM1540516	-1.00626
EMC6	GSM1540517	-1.15644
EMC6	GSM1540518	-0.373677
EMC6	GSM1540519	-1.01524
EMC6	GSM1540520	-0.337575
EMC6	GSM1540521	-0.202653
EMC6	GSM1540522	-0.0731639
EMC6	GSM1540523	-0.634248
EMC6	GSM1540524	0.0814348
EMC6	GSM1540525	-0.688784
EMC6	GSM1540526	-0.74243
EMC6	GSM1540527	-1.74769
EMC6	GSM1540528	-0.761201
EMC6	GSM1540529	-0.49932
EMC6	GSM1540530	-0.0398014
EMC6	GSM1540531	-0.82914
EMC6	GSM1540532	0.0686897
EMC6	GSM1540533	0.249759
EMC6	GSM1540534	-0.467337
EMC6	GSM1540535	0.246427
EMC6	GSM1540536	-0.882579
EMC6	GSM1540537	-1.0996
EMC6	GSM1540539	-0.463691
EMC6	GSM1540540	-0.095584
EMC6	GSM1540541	-2.80146
RBBP8	GSM1540487	0.755093
RBBP8	GSM1540488	-0.227918
RBBP8	GSM1540489	-0.0751495
RBBP8	GSM1540490	0.121825
RBBP8	GSM1540491	0.469882
RBBP8	GSM1540492	0.424413
RBBP8	GSM1540493	-0.817599
RBBP8	GSM1540494	-0.0796157
RBBP8	GSM1540495	0.384068
RBBP8	GSM1540496	2.26633
RBBP8	GSM1540497	0.755658
RBBP8	GSM1540498	0.667309
RBBP8	GSM1540499	0.455669
RBBP8	GSM1540501	1.73105
RBBP8	GSM1540502	0.219473
RBBP8	GSM1540503	1.14528
RBBP8	GSM1540505	-0.192449
RBBP8	GSM1540506	2.06193
RBBP8	GSM1540507	0.865487
RBBP8	GSM1540508	2.02491
RBBP8	GSM1540509	0.943904
RBBP8	GSM1540510	2.23021
RBBP8	GSM1540511	-0.122225
RBBP8	GSM1540512	-0.425476
RBBP8	GSM1540513	-0.0366245
RBBP8	GSM1540514	-0.0958848
RBBP8	GSM1540515	-0.282724
RBBP8	GSM1540516	-0.736778
RBBP8	GSM1540517	-2.28084
RBBP8	GSM1540518	-0.00961522
RBBP8	GSM1540519	-0.0622506
RBBP8	GSM1540520	0.114077
RBBP8	GSM1540521	-1.3155
RBBP8	GSM1540522	-0.867225
RBBP8	GSM1540523	-0.347789
RBBP8	GSM1540524	-0.790675
RBBP8	GSM1540525	-0.198684
RBBP8	GSM1540526	-1.35722
RBBP8	GSM1540527	-1.211
RBBP8	GSM1540528	-0.838164
RBBP8	GSM1540529	0.313888
RBBP8	GSM1540530	0.115835
RBBP8	GSM1540531	-1.47202
RBBP8	GSM1540532	-1.15636
RBBP8	GSM1540533	-0.650297
RBBP8	GSM1540534	-0.0969045
RBBP8	GSM1540535	0.761302
RBBP8	GSM1540536	0.196686
RBBP8	GSM1540537	0.334395
RBBP8	GSM1540539	-0.530151
RBBP8	GSM1540540	-1.16675
RBBP8	GSM1540541	-1.91478
E2F2	GSM1540487	0.395457
E2F2	GSM1540488	1.76385
E2F2	GSM1540489	0.81449
E2F2	GSM1540490	0.23465
E2F2	GSM1540491	1.6006
E2F2	GSM1540492	-0.0395497
E2F2	GSM1540493	-0.665126
E2F2	GSM1540494	0.294238
E2F2	GSM1540495	-0.499499
E2F2	GSM1540496	2.33435
E2F2	GSM1540497	0.105253
E2F2	GSM1540498	0.399775
E2F2	GSM1540499	-0.758358
E2F2	GSM1540501	-0.152888
E2F2	GSM1540502	0.676466
E2F2	GSM1540503	2.41846
E2F2	GSM1540505	0.380597
E2F2	GSM1540506	2.17388
E2F2	GSM1540507	1.56614
E2F2	GSM1540508	1.05429
E2F2	GSM1540509	0.607804
E2F2	GSM1540510	2.65742
E2F2	GSM1540511	-0.349351
E2F2	GSM1540512	0.210836
E2F2	GSM1540513	-0.62882
E2F2	GSM1540514	-0.248107
E2F2	GSM1540515	-0.369915
E2F2	GSM1540516	-0.260467
E2F2	GSM1540517	-0.734656
E2F2	GSM1540518	-0.100646
E2F2	GSM1540519	-1.26459
E2F2	GSM1540520	-1.02866
E2F2	GSM1540521	-0.900969
E2F2	GSM1540522	-0.631777
E2F2	GSM1540523	-0.0333888
E2F2	GSM1540524	-0.165971
E2F2	GSM1540525	-0.478681
E2F2	GSM1540526	-0.440197
E2F2	GSM1540527	-0.652073
E2F2	GSM1540528	-0.455742
E2F2	GSM1540529	-0.503743
E2F2	GSM1540530	0.193927
E2F2	GSM1540531	-0.99264
E2F2	GSM1540532	-0.838682
E2F2	GSM1540533	-0.326621
E2F2	GSM1540534	-0.0589378
E2F2	GSM1540535	-1.17175
E2F2	GSM1540536	-1.25275
E2F2	GSM1540537	-0.715903
E2F2	GSM1540539	-0.837199
E2F2	GSM1540540	-1.1902
E2F2	GSM1540541	-1.13462
VAMP7	GSM1540487	-0.144177
VAMP7	GSM1540488	0.762691
VAMP7	GSM1540489	0.0371723
VAMP7	GSM1540490	0.242541
VAMP7	GSM1540491	0.104148
VAMP7	GSM1540492	1.63698
VAMP7	GSM1540493	-0.133403
VAMP7	GSM1540494	0.261822
VAMP7	GSM1540495	0.527857
VAMP7	GSM1540496	2.50238
VAMP7	GSM1540497	-0.087463
VAMP7	GSM1540498	0.88395
VAMP7	GSM1540499	0.550962
VAMP7	GSM1540501	-0.425765
VAMP7	GSM1540502	-0.183907
VAMP7	GSM1540503	0.476582
VAMP7	GSM1540505	1.41319
VAMP7	GSM1540506	1.61091
VAMP7	GSM1540507	0.116491
VAMP7	GSM1540508	0.993393
VAMP7	GSM1540509	0.881852
VAMP7	GSM1540510	1.48533
VAMP7	GSM1540511	1.28647
VAMP7	GSM1540512	0.71896
VAMP7	GSM1540513	1.17434
VAMP7	GSM1540514	0.906892
VAMP7	GSM1540515	-0.457631
VAMP7	GSM1540516	0.575847
VAMP7	GSM1540517	-0.432247
VAMP7	GSM1540518	-0.465867
VAMP7	GSM1540519	0.700514
VAMP7	GSM1540520	-0.647495
VAMP7	GSM1540521	-0.680414
VAMP7	GSM1540522	-1.12337
VAMP7	GSM1540523	-1.05943
VAMP7	GSM1540524	0.499634
VAMP7	GSM1540525	-0.728843
VAMP7	GSM1540526	-0.447411
VAMP7	GSM1540527	-0.53153
VAMP7	GSM1540528	-0.650809
VAMP7	GSM1540529	-0.193247
VAMP7	GSM1540530	0.526014
VAMP7	GSM1540531	-0.949885
VAMP7	GSM1540532	-0.730287
VAMP7	GSM1540533	-0.392566
VAMP7	GSM1540534	-0.551
VAMP7	GSM1540535	-2.2226
VAMP7	GSM1540536	-1.8966
VAMP7	GSM1540537	-1.00673
VAMP7	GSM1540539	-1.01656
VAMP7	GSM1540540	-1.38771
VAMP7	GSM1540541	-2.33
HAT1	GSM1540487	0.47468
HAT1	GSM1540488	-0.417857
HAT1	GSM1540489	1.3239
HAT1	GSM1540490	0.782329
HAT1	GSM1540491	-0.0130982
HAT1	GSM1540492	1.37196
HAT1	GSM1540493	-0.358532
HAT1	GSM1540494	0.88045
HAT1	GSM1540495	0.858065
HAT1	GSM1540496	2.11311
HAT1	GSM1540497	-0.0828425
HAT1	GSM1540498	0.0985752
HAT1	GSM1540499	0.28301
HAT1	GSM1540501	0.341891
HAT1	GSM1540502	0.316128
HAT1	GSM1540503	1.33406
HAT1	GSM1540505	0.409364
HAT1	GSM1540506	2.7707
HAT1	GSM1540507	-0.327353
HAT1	GSM1540508	0.840558
HAT1	GSM1540509	-0.47892
HAT1	GSM1540510	2.63169
HAT1	GSM1540511	0.15723
HAT1	GSM1540512	0.781693
HAT1	GSM1540513	0.294277
HAT1	GSM1540514	0.100296
HAT1	GSM1540515	-0.192558
HAT1	GSM1540516	0.277466
HAT1	GSM1540517	-0.482162
HAT1	GSM1540518	-0.76519
HAT1	GSM1540519	-0.183135
HAT1	GSM1540520	-0.47617
HAT1	GSM1540521	-1.1916
HAT1	GSM1540522	-1.74528
HAT1	GSM1540523	-1.12415
HAT1	GSM1540524	-0.0448801
HAT1	GSM1540525	-0.616128
HAT1	GSM1540526	-0.638939
HAT1	GSM1540527	-0.734222
HAT1	GSM1540528	0.962916
HAT1	GSM1540529	-0.669274
HAT1	GSM1540530	0.167723
HAT1	GSM1540531	-0.981062
HAT1	GSM1540532	-0.798066
HAT1	GSM1540533	-1.19186
HAT1	GSM1540534	-0.229678
HAT1	GSM1540535	-0.480296
HAT1	GSM1540536	-0.621392
HAT1	GSM1540537	-0.513548
HAT1	GSM1540539	-0.529547
HAT1	GSM1540540	-1.1589
HAT1	GSM1540541	-2.52545
TXN	GSM1540487	-0.218629
TXN	GSM1540488	0.654438
TXN	GSM1540489	1.41827
TXN	GSM1540490	0.95255
TXN	GSM1540491	0.696877
TXN	GSM1540492	1.35495
TXN	GSM1540493	-1.34558
TXN	GSM1540494	0.0414568
TXN	GSM1540495	-0.699739
TXN	GSM1540496	2.94071
TXN	GSM1540497	-0.101114
TXN	GSM1540498	0.509609
TXN	GSM1540499	0.239886
TXN	GSM1540501	1.96467
TXN	GSM1540502	0.823442
TXN	GSM1540503	0.896616
TXN	GSM1540505	-0.0924792
TXN	GSM1540506	1.52502
TXN	GSM1540507	1.24066
TXN	GSM1540508	1.07339
TXN	GSM1540509	2.03438
TXN	GSM1540510	1.03919
TXN	GSM1540511	-0.315733
TXN	GSM1540512	-0.566884
TXN	GSM1540513	-0.385205
TXN	GSM1540514	-0.340577
TXN	GSM1540515	-0.0458812
TXN	GSM1540516	-0.58538
TXN	GSM1540517	-1.00212
TXN	GSM1540518	-0.458593
TXN	GSM1540519	-1.23378
TXN	GSM1540520	0.014306
TXN	GSM1540521	-0.687456
TXN	GSM1540522	-1.75668
TXN	GSM1540523	-0.876517
TXN	GSM1540524	-0.231356
TXN	GSM1540525	-0.16491
TXN	GSM1540526	-0.557117
TXN	GSM1540527	-1.23579
TXN	GSM1540528	0.0151639
TXN	GSM1540529	-0.42894
TXN	GSM1540530	-0.16298
TXN	GSM1540531	-1.6594
TXN	GSM1540532	-0.446327
TXN	GSM1540533	-0.185065
TXN	GSM1540534	-0.484934
TXN	GSM1540535	0.0458348
TXN	GSM1540536	-0.830122
TXN	GSM1540537	-0.0593161
TXN	GSM1540539	-0.588311
TXN	GSM1540540	0.234957
TXN	GSM1540541	-1.96948
LAMP2	GSM1540487	-0.565435
LAMP2	GSM1540488	1.09352
LAMP2	GSM1540489	0.935763
LAMP2	GSM1540490	-0.715615
LAMP2	GSM1540491	1.19832
LAMP2	GSM1540492	0.814557
LAMP2	GSM1540493	-0.127465
LAMP2	GSM1540494	1.11822
LAMP2	GSM1540495	-0.544201
LAMP2	GSM1540496	2.19538
LAMP2	GSM1540497	0.376258
LAMP2	GSM1540498	0.561224
LAMP2	GSM1540499	0.038502
LAMP2	GSM1540501	2.22427
LAMP2	GSM1540502	0.367203
LAMP2	GSM1540503	0.460914
LAMP2	GSM1540505	0.767155
LAMP2	GSM1540506	1.03284
LAMP2	GSM1540507	0.203439
LAMP2	GSM1540508	2.28643
LAMP2	GSM1540509	2.06603
LAMP2	GSM1540510	0.754901
LAMP2	GSM1540511	-0.79896
LAMP2	GSM1540512	0.418728
LAMP2	GSM1540513	0.254038
LAMP2	GSM1540514	0.292677
LAMP2	GSM1540515	-0.761273
LAMP2	GSM1540516	-0.886466
LAMP2	GSM1540517	-0.882011
LAMP2	GSM1540518	-1.0586
LAMP2	GSM1540519	0.625758
LAMP2	GSM1540520	-0.409417
LAMP2	GSM1540521	-0.711742
LAMP2	GSM1540522	-0.664985
LAMP2	GSM1540523	-1.59509
LAMP2	GSM1540524	0.0128311
LAMP2	GSM1540525	0.0522684
LAMP2	GSM1540526	0.228456
LAMP2	GSM1540527	-0.370522
LAMP2	GSM1540528	-1.11113
LAMP2	GSM1540529	-0.206341
LAMP2	GSM1540530	-0.0999762
LAMP2	GSM1540531	-1.64965
LAMP2	GSM1540532	-0.852879
LAMP2	GSM1540533	-0.156893
LAMP2	GSM1540534	-0.723481
LAMP2	GSM1540535	-0.666798
LAMP2	GSM1540536	-1.5317
LAMP2	GSM1540537	0.299013
LAMP2	GSM1540539	-0.620222
LAMP2	GSM1540540	-0.903427
LAMP2	GSM1540541	-2.06441
PTPN2	GSM1540487	1.31269
PTPN2	GSM1540488	1.14184
PTPN2	GSM1540489	1.61067
PTPN2	GSM1540490	0.131237
PTPN2	GSM1540491	-0.0438826
PTPN2	GSM1540492	1.20107
PTPN2	GSM1540493	-0.645019
PTPN2	GSM1540494	0.948552
PTPN2	GSM1540495	1.18805
PTPN2	GSM1540496	1.97725
PTPN2	GSM1540497	-0.596632
PTPN2	GSM1540498	-0.090162
PTPN2	GSM1540499	-0.65854
PTPN2	GSM1540501	0.692704
PTPN2	GSM1540502	-0.138316
PTPN2	GSM1540503	0.961545
PTPN2	GSM1540505	0.477196
PTPN2	GSM1540506	1.52544
PTPN2	GSM1540507	-1.3215
PTPN2	GSM1540508	0.502338
PTPN2	GSM1540509	1.46367
PTPN2	GSM1540510	1.22053
PTPN2	GSM1540511	0.349709
PTPN2	GSM1540512	0.495532
PTPN2	GSM1540513	0.193838
PTPN2	GSM1540514	0.584028
PTPN2	GSM1540515	0.285836
PTPN2	GSM1540516	-0.0912105
PTPN2	GSM1540517	0.0560341
PTPN2	GSM1540518	-1.03926
PTPN2	GSM1540519	-0.489472
PTPN2	GSM1540520	-0.637166
PTPN2	GSM1540521	-0.618767
PTPN2	GSM1540522	-1.13694
PTPN2	GSM1540523	-1.3465
PTPN2	GSM1540524	0.399763
PTPN2	GSM1540525	-0.96033
PTPN2	GSM1540526	-0.955188
PTPN2	GSM1540527	-0.701275
PTPN2	GSM1540528	-0.335549
PTPN2	GSM1540529	-0.767648
PTPN2	GSM1540530	-0.0532338
PTPN2	GSM1540531	-0.989867
PTPN2	GSM1540532	-0.744369
PTPN2	GSM1540533	-1.3243
PTPN2	GSM1540534	0.7584
PTPN2	GSM1540535	1.36471
PTPN2	GSM1540536	-0.584738
PTPN2	GSM1540537	-1.27615
PTPN2	GSM1540539	0.732149
PTPN2	GSM1540540	-1.21392
PTPN2	GSM1540541	-2.81484
RRM2	GSM1540487	0.50442
RRM2	GSM1540488	-0.555858
RRM2	GSM1540489	1.3763
RRM2	GSM1540490	-0.514802
RRM2	GSM1540491	0.0813762
RRM2	GSM1540492	0.393065
RRM2	GSM1540493	-0.447603
RRM2	GSM1540494	1.2152
RRM2	GSM1540495	-0.321616
RRM2	GSM1540496	2.60976
RRM2	GSM1540497	0.584322
RRM2	GSM1540498	0.793948
RRM2	GSM1540499	0.485136
RRM2	GSM1540501	0.902281
RRM2	GSM1540502	1.55115
RRM2	GSM1540503	2.0975
RRM2	GSM1540505	0.223147
RRM2	GSM1540506	2.39803
RRM2	GSM1540507	1.58547
RRM2	GSM1540508	0.887242
RRM2	GSM1540509	0.524266
RRM2	GSM1540510	2.63747
RRM2	GSM1540511	-0.317658
RRM2	GSM1540512	-0.108037
RRM2	GSM1540513	-0.703551
RRM2	GSM1540514	-0.748924
RRM2	GSM1540515	-0.508296
RRM2	GSM1540516	0.370274
RRM2	GSM1540517	-0.648381
RRM2	GSM1540518	-0.673981
RRM2	GSM1540519	-0.707055
RRM2	GSM1540520	-0.320433
RRM2	GSM1540521	-0.7934
RRM2	GSM1540522	-0.855723
RRM2	GSM1540523	-0.962929
RRM2	GSM1540524	-0.548675
RRM2	GSM1540525	-0.963682
RRM2	GSM1540526	-0.774733
RRM2	GSM1540527	-0.7414
RRM2	GSM1540528	-0.75411
RRM2	GSM1540529	-0.658952
RRM2	GSM1540530	-0.379589
RRM2	GSM1540531	-0.866346
RRM2	GSM1540532	-0.613924
RRM2	GSM1540533	-0.838781
RRM2	GSM1540534	-0.743563
RRM2	GSM1540535	-0.679361
RRM2	GSM1540536	-0.862183
RRM2	GSM1540537	-0.291775
RRM2	GSM1540539	-0.774834
RRM2	GSM1540540	-0.925904
RRM2	GSM1540541	-0.614303
MAF1	GSM1540487	1.48504
MAF1	GSM1540488	0.0231822
MAF1	GSM1540489	0.977425
MAF1	GSM1540490	1.5255
MAF1	GSM1540491	0.986416
MAF1	GSM1540492	-0.502506
MAF1	GSM1540493	1.8733
MAF1	GSM1540494	1.37859
MAF1	GSM1540495	-0.158434
MAF1	GSM1540496	1.10774
MAF1	GSM1540497	1.47683
MAF1	GSM1540498	-0.14526
MAF1	GSM1540499	1.04382
MAF1	GSM1540501	-0.541431
MAF1	GSM1540502	0.49406
MAF1	GSM1540503	0.98749
MAF1	GSM1540505	0.250442
MAF1	GSM1540506	1.16863
MAF1	GSM1540507	-0.840897
MAF1	GSM1540508	0.377973
MAF1	GSM1540509	-0.195657
MAF1	GSM1540510	0.810976
MAF1	GSM1540511	0.0960651
MAF1	GSM1540512	1.13299
MAF1	GSM1540513	0.563509
MAF1	GSM1540514	0.969147
MAF1	GSM1540515	-0.18366
MAF1	GSM1540516	0.518709
MAF1	GSM1540517	-0.099304
MAF1	GSM1540518	-0.631152
MAF1	GSM1540519	0.961963
MAF1	GSM1540520	-0.998642
MAF1	GSM1540521	0.13047
MAF1	GSM1540522	-0.253182
MAF1	GSM1540523	-0.941765
MAF1	GSM1540524	0.23366
MAF1	GSM1540525	-0.800358
MAF1	GSM1540526	-0.0226589
MAF1	GSM1540527	-1.14037
MAF1	GSM1540528	-0.93745
MAF1	GSM1540529	-0.463098
MAF1	GSM1540530	0.0513449
MAF1	GSM1540531	-0.963706
MAF1	GSM1540532	-0.583112
MAF1	GSM1540533	0.145521
MAF1	GSM1540534	-0.249105
MAF1	GSM1540535	-2.0276
MAF1	GSM1540536	-2.1686
MAF1	GSM1540537	-1.03179
MAF1	GSM1540539	-1.41507
MAF1	GSM1540540	-0.923131
MAF1	GSM1540541	-2.55286
PDIA3	GSM1540487	0.902109
PDIA3	GSM1540488	1.75244
PDIA3	GSM1540489	0.43639
PDIA3	GSM1540490	-0.259471
PDIA3	GSM1540491	-0.65285
PDIA3	GSM1540492	0.829259
PDIA3	GSM1540493	-0.880214
PDIA3	GSM1540494	0.826709
PDIA3	GSM1540495	-0.86841
PDIA3	GSM1540496	2.32503
PDIA3	GSM1540497	0.623507
PDIA3	GSM1540498	0.68052
PDIA3	GSM1540499	0.439433
PDIA3	GSM1540501	1.03139
PDIA3	GSM1540502	1.09012
PDIA3	GSM1540503	1.01247
PDIA3	GSM1540505	0.18775
PDIA3	GSM1540506	1.76537
PDIA3	GSM1540507	1.35992
PDIA3	GSM1540508	-0.0804252
PDIA3	GSM1540509	2.08491
PDIA3	GSM1540510	1.30496
PDIA3	GSM1540511	-0.230899
[truncated: 24,053 more rows]

## Sheet: Fig3_E2F2
gene	variable	value
E2F2	GSM1540487	0.395457
E2F2	GSM1540488	1.76385
E2F2	GSM1540489	0.81449
E2F2	GSM1540490	0.23465
E2F2	GSM1540491	1.6006
E2F2	GSM1540492	-0.0395497
E2F2	GSM1540493	-0.665126
E2F2	GSM1540494	0.294238
E2F2	GSM1540495	-0.499499
E2F2	GSM1540496	2.33435
E2F2	GSM1540497	0.105253
E2F2	GSM1540498	0.399775
E2F2	GSM1540499	-0.758358
E2F2	GSM1540501	-0.152888
E2F2	GSM1540502	0.676466
E2F2	GSM1540503	2.41846
E2F2	GSM1540505	0.380597
E2F2	GSM1540506	2.17388
E2F2	GSM1540507	1.56614
E2F2	GSM1540508	1.05429
E2F2	GSM1540509	0.607804
E2F2	GSM1540510	2.65742
E2F2	GSM1540511	-0.349351
E2F2	GSM1540512	0.210836
E2F2	GSM1540513	-0.62882
E2F2	GSM1540514	-0.248107
E2F2	GSM1540515	-0.369915
E2F2	GSM1540516	-0.260467
E2F2	GSM1540517	-0.734656
E2F2	GSM1540518	-0.100646
E2F2	GSM1540519	-1.26459
E2F2	GSM1540520	-1.02866
E2F2	GSM1540521	-0.900969
E2F2	GSM1540522	-0.631777
E2F2	GSM1540523	-0.0333888
E2F2	GSM1540524	-0.165971
E2F2	GSM1540525	-0.478681
E2F2	GSM1540526	-0.440197
E2F2	GSM1540527	-0.652073
E2F2	GSM1540528	-0.455742
E2F2	GSM1540529	-0.503743
E2F2	GSM1540530	0.193927
E2F2	GSM1540531	-0.99264
E2F2	GSM1540532	-0.838682
E2F2	GSM1540533	-0.326621
E2F2	GSM1540534	-0.0589378
E2F2	GSM1540535	-1.17175
E2F2	GSM1540536	-1.25275
E2F2	GSM1540537	-0.715903
E2F2	GSM1540539	-0.837199
E2F2	GSM1540540	-1.1902
E2F2	GSM1540541	-1.13462
TXNL1	GSM1540487	-0.307632
TXNL1	GSM1540488	0.454721
TXNL1	GSM1540489	1.44193
TXNL1	GSM1540490	0.646842
TXNL1	GSM1540491	0.552677
TXNL1	GSM1540492	0.783669
TXNL1	GSM1540493	0.228468
TXNL1	GSM1540494	1.59393
TXNL1	GSM1540495	1.50199
TXNL1	GSM1540496	2.16481
TXNL1	GSM1540497	0.0131907
TXNL1	GSM1540498	-0.611794
TXNL1	GSM1540499	1.41517
TXNL1	GSM1540501	0.159437
TXNL1	GSM1540502	1.2966
TXNL1	GSM1540503	0.744226
TXNL1	GSM1540505	0.317764
TXNL1	GSM1540506	1.76647
TXNL1	GSM1540507	1.03149
TXNL1	GSM1540508	-0.167803
TXNL1	GSM1540509	1.1313
TXNL1	GSM1540510	1.22947
TXNL1	GSM1540511	-0.0517101
TXNL1	GSM1540512	0.948477
TXNL1	GSM1540513	0.728127
TXNL1	GSM1540514	0.0408643
TXNL1	GSM1540515	-0.62503
TXNL1	GSM1540516	0.0822582
TXNL1	GSM1540517	-0.448276
TXNL1	GSM1540518	-0.260603
TXNL1	GSM1540519	-1.50791
TXNL1	GSM1540520	-0.396687
TXNL1	GSM1540521	-0.216375
TXNL1	GSM1540522	-1.72575
TXNL1	GSM1540523	0.393699
TXNL1	GSM1540524	0.140035
TXNL1	GSM1540525	-0.422939
TXNL1	GSM1540526	-1.40031
TXNL1	GSM1540527	-0.989206
TXNL1	GSM1540528	-1.26173
TXNL1	GSM1540529	-0.984964
TXNL1	GSM1540530	-0.486235
TXNL1	GSM1540531	-1.75175
TXNL1	GSM1540532	-0.494239
TXNL1	GSM1540533	-0.226808
TXNL1	GSM1540534	-0.893489
TXNL1	GSM1540535	-0.781424
TXNL1	GSM1540536	-1.28547
TXNL1	GSM1540537	-0.152242
TXNL1	GSM1540539	-0.549969
TXNL1	GSM1540540	-0.491549
TXNL1	GSM1540541	-2.31574
PPP3R1	GSM1540487	-0.714538
PPP3R1	GSM1540488	2.00817
PPP3R1	GSM1540489	0.838517
PPP3R1	GSM1540490	0.469209
PPP3R1	GSM1540491	1.24009
PPP3R1	GSM1540492	0.821605
PPP3R1	GSM1540493	-0.885302
PPP3R1	GSM1540494	0.867676
PPP3R1	GSM1540495	0.491787
PPP3R1	GSM1540496	1.33053
PPP3R1	GSM1540497	0.382456
PPP3R1	GSM1540498	0.334101
PPP3R1	GSM1540499	0.864399
PPP3R1	GSM1540501	1.2224
PPP3R1	GSM1540502	1.1889
PPP3R1	GSM1540503	0.372723
PPP3R1	GSM1540505	0.469102
PPP3R1	GSM1540506	0.837774
PPP3R1	GSM1540507	-0.127806
PPP3R1	GSM1540508	1.00763
PPP3R1	GSM1540509	0.869014
PPP3R1	GSM1540510	1.47195
PPP3R1	GSM1540511	0.971891
PPP3R1	GSM1540512	0.389059
PPP3R1	GSM1540513	0.679163
PPP3R1	GSM1540514	0.0323297
PPP3R1	GSM1540515	-1.05763
PPP3R1	GSM1540516	0.0293091
PPP3R1	GSM1540517	-0.636189
PPP3R1	GSM1540518	-0.652806
PPP3R1	GSM1540519	0.338806
PPP3R1	GSM1540520	0.685587
PPP3R1	GSM1540521	-1.63767
PPP3R1	GSM1540522	-1.4003
PPP3R1	GSM1540523	-0.958443
PPP3R1	GSM1540524	0.360893
PPP3R1	GSM1540525	-0.0756395
PPP3R1	GSM1540526	-0.565633
PPP3R1	GSM1540527	-0.618315
PPP3R1	GSM1540528	-1.47456
PPP3R1	GSM1540529	0.438406
PPP3R1	GSM1540530	0.227119
PPP3R1	GSM1540531	-1.63811
PPP3R1	GSM1540532	-1.70614
PPP3R1	GSM1540533	-0.304477
PPP3R1	GSM1540534	-0.907528
PPP3R1	GSM1540535	-0.354247
PPP3R1	GSM1540536	-0.369687
PPP3R1	GSM1540537	0.185928
PPP3R1	GSM1540539	-1.0834
PPP3R1	GSM1540540	-1.46325
PPP3R1	GSM1540541	-2.79486
ZBTB20	GSM1540487	0.46824
ZBTB20	GSM1540488	-0.666132
ZBTB20	GSM1540489	-1.46301
ZBTB20	GSM1540490	-0.833435
ZBTB20	GSM1540491	-2.17353
ZBTB20	GSM1540492	-0.820239
ZBTB20	GSM1540493	0.263404
ZBTB20	GSM1540494	-0.544687
ZBTB20	GSM1540495	-1.02127
ZBTB20	GSM1540496	-1.2489
ZBTB20	GSM1540497	0.032884
ZBTB20	GSM1540498	0.179366
ZBTB20	GSM1540499	-0.126581
ZBTB20	GSM1540501	-1.47961
ZBTB20	GSM1540502	-0.965847
ZBTB20	GSM1540503	-0.333033
ZBTB20	GSM1540505	-0.32478
ZBTB20	GSM1540506	-2.29928
ZBTB20	GSM1540507	-1.13144
ZBTB20	GSM1540508	-2.02413
ZBTB20	GSM1540509	-0.0830067
ZBTB20	GSM1540510	-1.10957
ZBTB20	GSM1540511	-0.409498
ZBTB20	GSM1540512	-0.0300878
ZBTB20	GSM1540513	-0.405936
ZBTB20	GSM1540514	-0.221484
ZBTB20	GSM1540515	0.847164
ZBTB20	GSM1540516	0.546309
ZBTB20	GSM1540517	0.860178
ZBTB20	GSM1540518	0.593877
ZBTB20	GSM1540519	-0.456947
ZBTB20	GSM1540520	0.288849
ZBTB20	GSM1540521	1.48546
ZBTB20	GSM1540522	1.16321
ZBTB20	GSM1540523	1.03858
ZBTB20	GSM1540524	0.506431
ZBTB20	GSM1540525	0.999369
ZBTB20	GSM1540526	0.952145
ZBTB20	GSM1540527	1.11762
ZBTB20	GSM1540528	0.912112
ZBTB20	GSM1540529	-0.455641
ZBTB20	GSM1540530	-0.199786
ZBTB20	GSM1540531	2.12547
ZBTB20	GSM1540532	0.881498
ZBTB20	GSM1540533	1.85103
ZBTB20	GSM1540534	1.0081
ZBTB20	GSM1540535	-0.354457
ZBTB20	GSM1540536	0.539289
ZBTB20	GSM1540537	0.856881
ZBTB20	GSM1540539	0.369654
ZBTB20	GSM1540540	0.835972
ZBTB20	GSM1540541	0.459224
RAB7A	GSM1540487	1.10264
RAB7A	GSM1540488	0.87691
RAB7A	GSM1540489	1.48521
RAB7A	GSM1540490	0.0810616
RAB7A	GSM1540491	0.631722
RAB7A	GSM1540492	0.261138
RAB7A	GSM1540493	-0.768192
RAB7A	GSM1540494	0.885943
RAB7A	GSM1540495	1.73632
RAB7A	GSM1540496	1.31272
RAB7A	GSM1540497	0.406458
RAB7A	GSM1540498	0.0941691
RAB7A	GSM1540499	2.42296
RAB7A	GSM1540501	1.00586
RAB7A	GSM1540502	0.63446
RAB7A	GSM1540503	0.486189
RAB7A	GSM1540505	-0.18823
RAB7A	GSM1540506	1.93282
RAB7A	GSM1540507	-0.399028
RAB7A	GSM1540508	1.97729
RAB7A	GSM1540509	0.656019
RAB7A	GSM1540510	0.636375
RAB7A	GSM1540511	-0.112581
RAB7A	GSM1540512	0.51782
RAB7A	GSM1540513	0.231809
RAB7A	GSM1540514	0.328118
RAB7A	GSM1540515	-0.311919
RAB7A	GSM1540516	-0.173726
RAB7A	GSM1540517	-0.4903
RAB7A	GSM1540518	-1.02244
RAB7A	GSM1540519	0.398214
RAB7A	GSM1540520	-1.07952
RAB7A	GSM1540521	-0.788883
RAB7A	GSM1540522	-0.345161
RAB7A	GSM1540523	-1.37286
RAB7A	GSM1540524	-0.182105
RAB7A	GSM1540525	-0.0666711
RAB7A	GSM1540526	-0.259207
RAB7A	GSM1540527	-0.279948
RAB7A	GSM1540528	-0.221589
RAB7A	GSM1540529	-0.154974
RAB7A	GSM1540530	-0.160003
RAB7A	GSM1540531	-0.508347
RAB7A	GSM1540532	-1.26422
RAB7A	GSM1540533	-0.537569
RAB7A	GSM1540534	-0.484916
RAB7A	GSM1540535	-0.724084
RAB7A	GSM1540536	-1.50516
RAB7A	GSM1540537	-1.29128
RAB7A	GSM1540539	-1.1258
RAB7A	GSM1540540	-1.6496
RAB7A	GSM1540541	-2.6339
FBXL5	GSM1540487	0.160107
FBXL5	GSM1540488	1.29978
FBXL5	GSM1540489	1.32843
FBXL5	GSM1540490	0.453776
FBXL5	GSM1540491	1.22677
FBXL5	GSM1540492	0.0654021
FBXL5	GSM1540493	-0.366472
FBXL5	GSM1540494	1.83581
FBXL5	GSM1540495	-0.0991749
FBXL5	GSM1540496	2.4167
FBXL5	GSM1540497	0.159036
FBXL5	GSM1540498	0.0520474
FBXL5	GSM1540499	1.03266
FBXL5	GSM1540501	0.771656
FBXL5	GSM1540502	-0.135809
FBXL5	GSM1540503	0.33098
FBXL5	GSM1540505	0.558375
FBXL5	GSM1540506	1.46817
FBXL5	GSM1540507	-0.748131
FBXL5	GSM1540508	2.16045
FBXL5	GSM1540509	0.743027
FBXL5	GSM1540510	0.715499
FBXL5	GSM1540511	-0.828684
FBXL5	GSM1540512	1.19786
FBXL5	GSM1540513	1.24435
FBXL5	GSM1540514	1.11206
FBXL5	GSM1540515	-0.812489
FBXL5	GSM1540516	-0.468059
FBXL5	GSM1540517	-0.553985
FBXL5	GSM1540518	-0.582943
FBXL5	GSM1540519	0.303446
FBXL5	GSM1540520	-0.906325
FBXL5	GSM1540521	-0.207479
FBXL5	GSM1540522	-0.570616
FBXL5	GSM1540523	-1.00468
FBXL5	GSM1540524	0.205603
FBXL5	GSM1540525	-0.338361
FBXL5	GSM1540526	-0.124895
FBXL5	GSM1540527	-0.696818
FBXL5	GSM1540528	0.189688
FBXL5	GSM1540529	-0.390888
FBXL5	GSM1540530	-0.640116
FBXL5	GSM1540531	-1.32505
FBXL5	GSM1540532	-1.05458
FBXL5	GSM1540533	-0.8206
FBXL5	GSM1540534	-0.443754
FBXL5	GSM1540535	-1.90902
FBXL5	GSM1540536	-1.43333
FBXL5	GSM1540537	-1.09026
FBXL5	GSM1540539	-0.359249
FBXL5	GSM1540540	-1.19137
FBXL5	GSM1540541	-1.92853
PSMA6	GSM1540487	-0.0818811
PSMA6	GSM1540488	0.0898613
PSMA6	GSM1540489	0.962902
PSMA6	GSM1540490	0.257769
PSMA6	GSM1540491	0.688724
PSMA6	GSM1540492	1.34162
PSMA6	GSM1540493	-0.644162
PSMA6	GSM1540494	0.44618
PSMA6	GSM1540495	-0.829612
PSMA6	GSM1540496	2.33397
PSMA6	GSM1540497	-0.018206
PSMA6	GSM1540498	0.839833
PSMA6	GSM1540499	0.748922
PSMA6	GSM1540501	1.95974
PSMA6	GSM1540502	0.978984
PSMA6	GSM1540503	1.10376
PSMA6	GSM1540505	0.0297604
PSMA6	GSM1540506	2.23864
PSMA6	GSM1540507	0.766644
PSMA6	GSM1540508	1.31768
PSMA6	GSM1540509	1.6492
PSMA6	GSM1540510	1.76572
PSMA6	GSM1540511	-0.380184
PSMA6	GSM1540512	-0.567674
PSMA6	GSM1540513	-0.238687
PSMA6	GSM1540514	-0.327329
PSMA6	GSM1540515	-0.824886
PSMA6	GSM1540516	-0.0538476
PSMA6	GSM1540517	-1.39594
PSMA6	GSM1540518	-0.477748
PSMA6	GSM1540519	0.0317664
PSMA6	GSM1540520	0.265403
PSMA6	GSM1540521	-1.26808
PSMA6	GSM1540522	-1.03672
PSMA6	GSM1540523	-1.02863
PSMA6	GSM1540524	0.113742
PSMA6	GSM1540525	-0.868967
PSMA6	GSM1540526	-0.96201
PSMA6	GSM1540527	-0.948365
PSMA6	GSM1540528	-0.820438
PSMA6	GSM1540529	0.119196
PSMA6	GSM1540530	0.741278
PSMA6	GSM1540531	-1.30831
PSMA6	GSM1540532	-0.540823
PSMA6	GSM1540533	-0.630585
PSMA6	GSM1540534	-0.991756
PSMA6	GSM1540535	0.199533
PSMA6	GSM1540536	-1.13221
PSMA6	GSM1540537	-0.567082
PSMA6	GSM1540539	-0.81085
PSMA6	GSM1540540	-0.346291
PSMA6	GSM1540541	-1.88957
PSMB2	GSM1540487	-0.343264
PSMB2	GSM1540488	-0.0730115
PSMB2	GSM1540489	0.424074
PSMB2	GSM1540490	1.05263
PSMB2	GSM1540491	1.17252
PSMB2	GSM1540492	1.64817
PSMB2	GSM1540493	-0.658034
PSMB2	GSM1540494	0.853554
PSMB2	GSM1540495	-0.245113
PSMB2	GSM1540496	2.4707
PSMB2	GSM1540497	0.47487
PSMB2	GSM1540498	0.25278
PSMB2	GSM1540499	1.19699
PSMB2	GSM1540501	0.415784
PSMB2	GSM1540502	1.0268
PSMB2	GSM1540503	0.677186
PSMB2	GSM1540505	0.316611
PSMB2	GSM1540506	1.05743
PSMB2	GSM1540507	0.784262
PSMB2	GSM1540508	0.317523
PSMB2	GSM1540509	1.66118
PSMB2	GSM1540510	1.69507
PSMB2	GSM1540511	-0.738871
PSMB2	GSM1540512	-0.354802
PSMB2	GSM1540513	0.480852
PSMB2	GSM1540514	0.00215296
PSMB2	GSM1540515	-0.249231
PSMB2	GSM1540516	0.225882
PSMB2	GSM1540517	-0.616846
PSMB2	GSM1540518	0.264515
PSMB2	GSM1540519	1.10666
PSMB2	GSM1540520	-0.186178
PSMB2	GSM1540521	-1.22801
PSMB2	GSM1540522	-0.960256
PSMB2	GSM1540523	-0.897303
PSMB2	GSM1540524	0.522835
PSMB2	GSM1540525	-0.37767
PSMB2	GSM1540526	-0.637169
PSMB2	GSM1540527	-0.596293
PSMB2	GSM1540528	-0.719484
PSMB2	GSM1540529	-0.357876
PSMB2	GSM1540530	0.114987
PSMB2	GSM1540531	-1.52902
PSMB2	GSM1540532	-0.383698
PSMB2	GSM1540533	-0.142662
PSMB2	GSM1540534	-0.181613
PSMB2	GSM1540535	-1.05864
PSMB2	GSM1540536	-0.913284
PSMB2	GSM1540537	-1.05256
PSMB2	GSM1540539	-1.33847
PSMB2	GSM1540540	-1.08637
PSMB2	GSM1540541	-3.2903
GABARAP	GSM1540487	-0.358792
GABARAP	GSM1540488	1.37328
GABARAP	GSM1540489	1.60196
GABARAP	GSM1540490	0.616195
GABARAP	GSM1540491	1.38166
GABARAP	GSM1540492	1.35012
GABARAP	GSM1540493	-0.84084
GABARAP	GSM1540494	0.543808
GABARAP	GSM1540495	0.357507
GABARAP	GSM1540496	2.29886
GABARAP	GSM1540497	-0.397565
GABARAP	GSM1540498	0.73066
GABARAP	GSM1540499	1.16459
GABARAP	GSM1540501	1.22105
GABARAP	GSM1540502	0.577868
GABARAP	GSM1540503	0.546272
GABARAP	GSM1540505	-0.0232957
GABARAP	GSM1540506	0.731493
GABARAP	GSM1540507	0.126362
GABARAP	GSM1540508	1.53355
GABARAP	GSM1540509	1.71918
GABARAP	GSM1540510	0.400066
GABARAP	GSM1540511	-0.358533
GABARAP	GSM1540512	-0.461223
GABARAP	GSM1540513	0.504824
GABARAP	GSM1540514	-0.161733
GABARAP	GSM1540515	-1.05054
GABARAP	GSM1540516	-0.396443
GABARAP	GSM1540517	-1.29914
GABARAP	GSM1540518	-0.488474
GABARAP	GSM1540519	0.700387
GABARAP	GSM1540520	-0.384894
GABARAP	GSM1540521	-0.496742
GABARAP	GSM1540522	-0.422656
GABARAP	GSM1540523	-0.721577
GABARAP	GSM1540524	0.392572
GABARAP	GSM1540525	0.682532
GABARAP	GSM1540526	-0.132898
GABARAP	GSM1540527	-0.210854
GABARAP	GSM1540528	-0.31843
GABARAP	GSM1540529	-0.364966
GABARAP	GSM1540530	0.22751
GABARAP	GSM1540531	-1.65649
GABARAP	GSM1540532	-0.968465
GABARAP	GSM1540533	-0.219877
GABARAP	GSM1540534	-0.272203
GABARAP	GSM1540535	-1.28492
GABARAP	GSM1540536	-1.47126
GABARAP	GSM1540537	-0.899812
GABARAP	GSM1540539	-1.24183
GABARAP	GSM1540540	-0.97751
GABARAP	GSM1540541	-2.90033
TMEM167A	GSM1540487	0.20187
TMEM167A	GSM1540488	0.822526
TMEM167A	GSM1540489	1.13126
TMEM167A	GSM1540490	-0.164681
TMEM167A	GSM1540491	0.0651629
TMEM167A	GSM1540492	1.03757
TMEM167A	GSM1540493	0.166326
TMEM167A	GSM1540494	1.23629
TMEM167A	GSM1540495	-0.0695197
TMEM167A	GSM1540496	1.84792
TMEM167A	GSM1540497	0.443783
TMEM167A	GSM1540498	1.13358
TMEM167A	GSM1540499	0.360057
TMEM167A	GSM1540501	0.504775
TMEM167A	GSM1540502	1.60964
TMEM167A	GSM1540503	1.2928
TMEM167A	GSM1540505	0.812029
TMEM167A	GSM1540506	0.858285
TMEM167A	GSM1540507	0.51004
TMEM167A	GSM1540508	1.22298
TMEM167A	GSM1540509	0.0612928
TMEM167A	GSM1540510	1.25509
TMEM167A	GSM1540511	-0.864306
TMEM167A	GSM1540512	0.513214
TMEM167A	GSM1540513	0.453066
TMEM167A	GSM1540514	0.897626
TMEM167A	GSM1540515	-0.631866
TMEM167A	GSM1540516	1.0745
TMEM167A	GSM1540517	-1.6881
TMEM167A	GSM1540518	-1.16483
TMEM167A	GSM1540519	0.0144283
TMEM167A	GSM1540520	-1.00662
TMEM167A	GSM1540521	-0.799798
TMEM167A	GSM1540522	-1.61672
TMEM167A	GSM1540523	-1.03417
TMEM167A	GSM1540524	-0.494847
TMEM167A	GSM1540525	-0.952641
TMEM167A	GSM1540526	-1.10178
TMEM167A	GSM1540527	-0.373535
TMEM167A	GSM1540528	-0.219458
TMEM167A	GSM1540529	0.841664
TMEM167A	GSM1540530	1.65969
TMEM167A	GSM1540531	-1.59884
TMEM167A	GSM1540532	-1.17482
TMEM167A	GSM1540533	-0.751208
TMEM167A	GSM1540534	-0.770513
TMEM167A	GSM1540535	-2.03086
TMEM167A	GSM1540536	-1.03889
TMEM167A	GSM1540537	-0.175574
TMEM167A	GSM1540539	-0.165489
TMEM167A	GSM1540540	-0.693783
TMEM167A	GSM1540541	-1.44461
SRPK1	GSM1540487	0.805981
SRPK1	GSM1540488	1.86998
SRPK1	GSM1540489	0.230553
SRPK1	GSM1540490	-0.0203055
SRPK1	GSM1540491	-0.966395
SRPK1	GSM1540492	-0.166461
SRPK1	GSM1540493	-0.192132
SRPK1	GSM1540494	1.53177
SRPK1	GSM1540495	0.662548
SRPK1	GSM1540496	2.08152
SRPK1	GSM1540497	-0.164671
SRPK1	GSM1540498	0.480063
SRPK1	GSM1540499	-0.479507
SRPK1	GSM1540501	0.66396
SRPK1	GSM1540502	0.589398
SRPK1	GSM1540503	1.20248
SRPK1	GSM1540505	1.24417
SRPK1	GSM1540506	1.39822
SRPK1	GSM1540507	1.21701
SRPK1	GSM1540508	1.91761
SRPK1	GSM1540509	1.18035
SRPK1	GSM1540510	1.56544
SRPK1	GSM1540511	-0.891473
SRPK1	GSM1540512	0.585152
SRPK1	GSM1540513	-1.14357
SRPK1	GSM1540514	0.162305
SRPK1	GSM1540515	0.0498189
SRPK1	GSM1540516	0.299966
SRPK1	GSM1540517	-0.592836
SRPK1	GSM1540518	-0.161049
SRPK1	GSM1540519	-1.0175
SRPK1	GSM1540520	-1.54919
SRPK1	GSM1540521	-1.1981
SRPK1	GSM1540522	-1.3815
SRPK1	GSM1540523	-1.16794
SRPK1	GSM1540524	-0.475948
SRPK1	GSM1540525	-0.584785
SRPK1	GSM1540526	-0.305798
SRPK1	GSM1540527	-0.0419918
SRPK1	GSM1540528	0.0173361
SRPK1	GSM1540529	-0.9954
SRPK1	GSM1540530	-0.709025
SRPK1	GSM1540531	-0.607009
SRPK1	GSM1540532	-0.304034
SRPK1	GSM1540533	0.494848
SRPK1	GSM1540534	0.0892754
SRPK1	GSM1540535	-0.292096
SRPK1	GSM1540536	0.196322
SRPK1	GSM1540537	-0.459903
SRPK1	GSM1540539	-0.591432
SRPK1	GSM1540540	-1.53373
SRPK1	GSM1540541	-2.5423
RNASE2	GSM1540487	0.124782
RNASE2	GSM1540488	2.2578
RNASE2	GSM1540489	1.76787
RNASE2	GSM1540490	0.094103
RNASE2	GSM1540491	-0.0595586
RNASE2	GSM1540492	1.29878
RNASE2	GSM1540493	-0.717683
RNASE2	GSM1540494	-0.427514
RNASE2	GSM1540495	0.106942
RNASE2	GSM1540496	2.31492
RNASE2	GSM1540497	0.515554
RNASE2	GSM1540498	0.823092
RNASE2	GSM1540499	0.439627
RNASE2	GSM1540501	1.32823
RNASE2	GSM1540502	0.316385
RNASE2	GSM1540503	1.73373
RNASE2	GSM1540505	1.0056
RNASE2	GSM1540506	1.6904
RNASE2	GSM1540507	1.15588
RNASE2	GSM1540508	0.18561
RNASE2	GSM1540509	0.555291
RNASE2	GSM1540510	0.760342
RNASE2	GSM1540511	-0.410208
RNASE2	GSM1540512	-0.390762
RNASE2	GSM1540513	-0.0543144
RNASE2	GSM1540514	0.774901
RNASE2	GSM1540515	0.163388
RNASE2	GSM1540516	-0.853008
RNASE2	GSM1540517	-0.888647
RNASE2	GSM1540518	-0.936904
RNASE2	GSM1540519	-0.797473
RNASE2	GSM1540520	-0.307358
RNASE2	GSM1540521	-0.656041
RNASE2	GSM1540522	-0.817481
RNASE2	GSM1540523	-1.0874
RNASE2	GSM1540524	0.232132
RNASE2	GSM1540525	-0.013742
RNASE2	GSM1540526	0.142862
RNASE2	GSM1540527	-0.242266
RNASE2	GSM1540528	-1.65917
RNASE2	GSM1540529	-0.865435
RNASE2	GSM1540530	0.940639
RNASE2	GSM1540531	-1.60423
RNASE2	GSM1540532	-1.03032
RNASE2	GSM1540533	-0.459917
RNASE2	GSM1540534	-1.69692
RNASE2	GSM1540535	-0.24327
RNASE2	GSM1540536	-1.70131
RNASE2	GSM1540537	-0.354097
RNASE2	GSM1540539	-0.592887
RNASE2	GSM1540540	-0.711438
RNASE2	GSM1540541	-1.14949
SELT	GSM1540487	-0.112587
SELT	GSM1540488	1.79797
SELT	GSM1540489	1.23636
SELT	GSM1540490	0.676906
SELT	GSM1540491	0.424967
SELT	GSM1540492	1.64025
SELT	GSM1540493	-1.00397
SELT	GSM1540494	0.322796
SELT	GSM1540495	-1.25413
SELT	GSM1540496	2.36867
SELT	GSM1540497	0.36321
SELT	GSM1540498	1.07907
SELT	GSM1540499	0.195418
SELT	GSM1540501	1.24367
SELT	GSM1540502	0.061897
SELT	GSM1540503	1.34796
SELT	GSM1540505	0.118731
SELT	GSM1540506	0.983386
SELT	GSM1540507	0.976603
SELT	GSM1540508	1.29382
SELT	GSM1540509	1.86899
SELT	GSM1540510	1.49758
SELT	GSM1540511	-0.606089
SELT	GSM1540512	-0.13762
SELT	GSM1540513	0.577074
SELT	GSM1540514	0.0111766
SELT	GSM1540515	-0.368279
SELT	GSM1540516	-0.693399
SELT	GSM1540517	-1.17871
SELT	GSM1540518	-0.287061
SELT	GSM1540519	0.218017
SELT	GSM1540520	-0.14779
SELT	GSM1540521	-1.6251
SELT	GSM1540522	-0.927143
SELT	GSM1540523	-0.884791
SELT	GSM1540524	-0.259533
SELT	GSM1540525	-0.0363323
SELT	GSM1540526	-0.724314
SELT	GSM1540527	-0.34582
SELT	GSM1540528	-1.27866
SELT	GSM1540529	0.0517136
SELT	GSM1540530	-0.48849
SELT	GSM1540531	-1.66357
SELT	GSM1540532	0.0471546
SELT	GSM1540533	-0.58537
SELT	GSM1540534	-1.10989
SELT	GSM1540535	-1.12789
SELT	GSM1540536	-0.488941
SELT	GSM1540537	-0.203168
SELT	GSM1540539	-0.8053
SELT	GSM1540540	0.00445823
SELT	GSM1540541	-2.06389
UBE2D3	GSM1540487	0.778203
UBE2D3	GSM1540488	0.0785517
UBE2D3	GSM1540489	1.14045
UBE2D3	GSM1540490	-0.151424
UBE2D3	GSM1540491	0.142225
UBE2D3	GSM1540492	1.69139
UBE2D3	GSM1540493	-0.111738
UBE2D3	GSM1540494	-0.0556179
UBE2D3	GSM1540495	-0.464749
UBE2D3	GSM1540496	1.71534
UBE2D3	GSM1540497	0.803733
UBE2D3	GSM1540498	1.19373
UBE2D3	GSM1540499	1.28271
UBE2D3	GSM1540501	2.0132
UBE2D3	GSM1540502	0.260353
UBE2D3	GSM1540503	0.635843
UBE2D3	GSM1540505	0.538487
UBE2D3	GSM1540506	0.540176
UBE2D3	GSM1540507	1.01746
UBE2D3	GSM1540508	1.45092
UBE2D3	GSM1540509	2.41182
UBE2D3	GSM1540510	0.848563
UBE2D3	GSM1540511	-0.692613
UBE2D3	GSM1540512	-0.555486
UBE2D3	GSM1540513	-0.158884
UBE2D3	GSM1540514	-0.170485
UBE2D3	GSM1540515	-0.725892
UBE2D3	GSM1540516	0.0376916
UBE2D3	GSM1540517	-1.46983
UBE2D3	GSM1540518	-0.972799
UBE2D3	GSM1540519	-0.559566
UBE2D3	GSM1540520	0.226379
UBE2D3	GSM1540521	-1.55598
UBE2D3	GSM1540522	-0.807533
UBE2D3	GSM1540523	-0.352348
UBE2D3	GSM1540524	-0.718854
UBE2D3	GSM1540525	0.0502819
UBE2D3	GSM1540526	-0.709727
UBE2D3	GSM1540527	-0.546814
UBE2D3	GSM1540528	-0.184817
UBE2D3	GSM1540529	-0.313808
UBE2D3	GSM1540530	0.783129
UBE2D3	GSM1540531	-2.13847
UBE2D3	GSM1540532	-0.452957
UBE2D3	GSM1540533	-0.655017
UBE2D3	GSM1540534	-0.628611
UBE2D3	GSM1540535	0.0980323
UBE2D3	GSM1540536	-0.481985
UBE2D3	GSM1540537	-0.483662
UBE2D3	GSM1540539	-0.819597
UBE2D3	GSM1540540	-0.0334099
UBE2D3	GSM1540541	-2.766
SCD	GSM1540487	1.33227
SCD	GSM1540488	1.36361
SCD	GSM1540489	1.37394
SCD	GSM1540490	-0.444144
SCD	GSM1540491	1.78122
SCD	GSM1540492	-0.522599
SCD	GSM1540493	-0.234849
SCD	GSM1540494	0.618394
SCD	GSM1540495	-0.911832
SCD	GSM1540496	1.6009
SCD	GSM1540497	-0.586934
SCD	GSM1540498	0.574979
SCD	GSM1540499	0.113992
SCD	GSM1540501	-0.619814
SCD	GSM1540502	0.234436
SCD	GSM1540503	0.777832
SCD	GSM1540505	1.68007
SCD	GSM1540506	2.74221
SCD	GSM1540507	1.5868
SCD	GSM1540508	-0.0436607
SCD	GSM1540509	0.435177
SCD	GSM1540510	1.82158
SCD	GSM1540511	-0.404505
SCD	GSM1540512	-0.356802
SCD	GSM1540513	0.792554
SCD	GSM1540514	0.271425
SCD	GSM1540515	0.375851
SCD	GSM1540516	0.0547861
SCD	GSM1540517	0.671336
SCD	GSM1540518	-0.907166
SCD	GSM1540519	-0.982379
SCD	GSM1540520	-1.12491
SCD	GSM1540521	0.12823
SCD	GSM1540522	-0.353718
SCD	GSM1540523	-1.00757
SCD	GSM1540524	0.113261
SCD	GSM1540525	-0.705109
SCD	GSM1540526	0.135854
SCD	GSM1540527	-0.815096
SCD	GSM1540528	-1.19475
SCD	GSM1540529	-1.1403
SCD	GSM1540530	0.178943
SCD	GSM1540531	-1.15942
SCD	GSM1540532	-0.366465
SCD	GSM1540533	0.0587201
SCD	GSM1540534	-0.988602
SCD	GSM1540535	-0.295965
SCD	GSM1540536	-0.427667
SCD	GSM1540537	-1.69334
SCD	GSM1540539	-0.761146
SCD	GSM1540540	-1.12171
SCD	GSM1540541	-1.64792
UBE2A	GSM1540487	0.287696
UBE2A	GSM1540488	1.10497
UBE2A	GSM1540489	0.612378
UBE2A	GSM1540490	1.46601
UBE2A	GSM1540491	2.65747
UBE2A	GSM1540492	1.50085
UBE2A	GSM1540493	-1.14381
UBE2A	GSM1540494	0.735869
UBE2A	GSM1540495	0.920215
UBE2A	GSM1540496	2.84798
UBE2A	GSM1540497	-0.0742913
UBE2A	GSM1540498	0.168981
UBE2A	GSM1540499	0.0340835
UBE2A	GSM1540501	-0.0288721
UBE2A	GSM1540502	-0.322684
UBE2A	GSM1540503	0.161139
UBE2A	GSM1540505	0.729561
UBE2A	GSM1540506	0.716111
UBE2A	GSM1540507	0.975611
UBE2A	GSM1540508	0.756985
UBE2A	GSM1540509	0.559897
UBE2A	GSM1540510	1.27096
UBE2A	GSM1540511	-0.884904
UBE2A	GSM1540512	0.242487
UBE2A	GSM1540513	-0.402965
UBE2A	GSM1540514	-0.0434589
UBE2A	GSM1540515	-0.132273
UBE2A	GSM1540516	-0.722967
UBE2A	GSM1540517	-0.598547
UBE2A	GSM1540518	0.0301725
UBE2A	GSM1540519	0.893101
UBE2A	GSM1540520	-0.621434
UBE2A	GSM1540521	-1.24649
UBE2A	GSM1540522	-1.12563
UBE2A	GSM1540523	-1.17192
UBE2A	GSM1540524	0.264602
UBE2A	GSM1540525	-0.710255
UBE2A	GSM1540526	-0.483581
UBE2A	GSM1540527	-1.13329
UBE2A	GSM1540528	-0.594326
UBE2A	GSM1540529	0.127761
UBE2A	GSM1540530	0.289544
UBE2A	GSM1540531	-1.82707
UBE2A	GSM1540532	-0.387003
UBE2A	GSM1540533	-0.516941
UBE2A	GSM1540534	-0.090296
UBE2A	GSM1540535	-0.215368
UBE2A	GSM1540536	-0.0643148
UBE2A	GSM1540537	-0.05708
UBE2A	GSM1540539	-0.79086
UBE2A	GSM1540540	-1.62349
UBE2A	GSM1540541	-2.34031
TMED7	GSM1540487	-0.67188
TMED7	GSM1540488	0.961484
TMED7	GSM1540489	0.266978
TMED7	GSM1540490	0.31547
TMED7	GSM1540491	1.48739
TMED7	GSM1540492	1.2405
TMED7	GSM1540493	-0.00214202
TMED7	GSM1540494	1.12965
TMED7	GSM1540495	-0.871018
TMED7	GSM1540496	2.87188
TMED7	GSM1540497	0.449717
TMED7	GSM1540498	-0.257181
TMED7	GSM1540499	-0.226842
TMED7	GSM1540501	1.05535
TMED7	GSM1540502	0.430258
TMED7	GSM1540503	0.882569
TMED7	GSM1540505	0.884688
TMED7	GSM1540506	1.75985
TMED7	GSM1540507	-0.596065
TMED7	GSM1540508	0.749651
TMED7	GSM1540509	0.1595
TMED7	GSM1540510	1.6546
TMED7	GSM1540511	-0.525877
TMED7	GSM1540512	0.999487
TMED7	GSM1540513	1.4657
TMED7	GSM1540514	1.3664
TMED7	GSM1540515	-0.202424
TMED7	GSM1540516	0.746017
TMED7	GSM1540517	-1.34791
TMED7	GSM1540518	-0.406528
TMED7	GSM1540519	0.242201
TMED7	GSM1540520	-0.170903
TMED7	GSM1540521	-0.627896
TMED7	GSM1540522	-1.14458
TMED7	GSM1540523	-0.997343
TMED7	GSM1540524	-0.280711
TMED7	GSM1540525	-0.965565
TMED7	GSM1540526	-1.39183
TMED7	GSM1540527	-0.879828
TMED7	GSM1540528	-0.240517
TMED7	GSM1540529	-0.0818421
TMED7	GSM1540530	0.494853
TMED7	GSM1540531	-0.905667
TMED7	GSM1540532	-0.685804
TMED7	GSM1540533	-0.604424
TMED7	GSM1540534	-1.38532
TMED7	GSM1540535	-0.647206
TMED7	GSM1540536	-0.783439
TMED7	GSM1540537	-0.571423
TMED7	GSM1540539	-1.18531
TMED7	GSM1540540	-1.30142
TMED7	GSM1540541	-1.65528
TRAPPC3	GSM1540487	-0.358723
TRAPPC3	GSM1540488	0.0248627
TRAPPC3	GSM1540489	1.05315
TRAPPC3	GSM1540490	0.587188
TRAPPC3	GSM1540491	1.90948
TRAPPC3	GSM1540492	-0.793606
TRAPPC3	GSM1540493	1.28685
TRAPPC3	GSM1540494	2.61626
TRAPPC3	GSM1540495	-0.465682
TRAPPC3	GSM1540496	1.95249
TRAPPC3	GSM1540497	0.92036
TRAPPC3	GSM1540498	-0.256321
TRAPPC3	GSM1540499	0.643498
TRAPPC3	GSM1540501	0.112676
TRAPPC3	GSM1540502	0.953597
TRAPPC3	GSM1540503	0.176425
TRAPPC3	GSM1540505	-0.300852
TRAPPC3	GSM1540506	1.19898
TRAPPC3	GSM1540507	-0.143848
TRAPPC3	GSM1540508	0.813177
TRAPPC3	GSM1540509	0.925595
TRAPPC3	GSM1540510	0.578805
TRAPPC3	GSM1540511	-0.321773
TRAPPC3	GSM1540512	1.46846
TRAPPC3	GSM1540513	0.471845
TRAPPC3	GSM1540514	0.411946
TRAPPC3	GSM1540515	-0.425704
TRAPPC3	GSM1540516	0.468872
TRAPPC3	GSM1540517	-0.0721928
TRAPPC3	GSM1540518	-0.415959
TRAPPC3	GSM1540519	-0.0203245
TRAPPC3	GSM1540520	-1.72794
TRAPPC3	GSM1540521	-0.0633566
TRAPPC3	GSM1540522	-0.588732
TRAPPC3	GSM1540523	-1.27664
TRAPPC3	GSM1540524	0.379327
TRAPPC3	GSM1540525	-0.191135
TRAPPC3	GSM1540526	-0.306611
TRAPPC3	GSM1540527	-0.432424
TRAPPC3	GSM1540528	0.170488
TRAPPC3	GSM1540529	-0.720691
TRAPPC3	GSM1540530	-0.333342
TRAPPC3	GSM1540531	-0.854637
TRAPPC3	GSM1540532	-0.112816
TRAPPC3	GSM1540533	-0.210216
TRAPPC3	GSM1540534	-0.274231
TRAPPC3	GSM1540535	-1.85837
TRAPPC3	GSM1540536	-2.7198
TRAPPC3	GSM1540537	-1.44802
TRAPPC3	GSM1540539	0.163183
TRAPPC3	GSM1540540	-0.844072
TRAPPC3	GSM1540541	-1.7495
YWHAE	GSM1540487	0.423315
YWHAE	GSM1540488	2.2224
YWHAE	GSM1540489	1.59031
YWHAE	GSM1540490	-0.349525
YWHAE	GSM1540491	0.228207
YWHAE	GSM1540492	0.606225
YWHAE	GSM1540493	-1.03083
YWHAE	GSM1540494	0.838186
YWHAE	GSM1540495	-0.687786
YWHAE	GSM1540496	2.75208
YWHAE	GSM1540497	0.0906633
YWHAE	GSM1540498	0.560971
YWHAE	GSM1540499	0.118741
YWHAE	GSM1540501	0.535743
YWHAE	GSM1540502	1.03723
YWHAE	GSM1540503	1.55576
YWHAE	GSM1540505	-0.18044
YWHAE	GSM1540506	1.87407
YWHAE	GSM1540507	1.04372
YWHAE	GSM1540508	0.584395
YWHAE	GSM1540509	0.332949
YWHAE	GSM1540510	1.85871
YWHAE	GSM1540511	0.212577
YWHAE	GSM1540512	-0.191498
YWHAE	GSM1540513	-0.0502548
YWHAE	GSM1540514	-0.0810214
YWHAE	GSM1540515	-0.584376
YWHAE	GSM1540516	-0.339735
YWHAE	GSM1540517	-1.07762
YWHAE	GSM1540518	-0.755451
YWHAE	GSM1540519	-0.918915
YWHAE	GSM1540520	-0.920904
YWHAE	GSM1540521	-0.242235
YWHAE	GSM1540522	-0.418945
YWHAE	GSM1540523	-0.476711
YWHAE	GSM1540524	0.0977949
YWHAE	GSM1540525	-0.606165
YWHAE	GSM1540526	-0.458914
YWHAE	GSM1540527	-0.662859
YWHAE	GSM1540528	-0.212636
YWHAE	GSM1540529	0.423653
YWHAE	GSM1540530	0.554406
YWHAE	GSM1540531	-2.32324
YWHAE	GSM1540532	-0.770668
YWHAE	GSM1540533	-0.931617
YWHAE	GSM1540534	0.0408981
YWHAE	GSM1540535	-0.328373
YWHAE	GSM1540536	-1.02923
YWHAE	GSM1540537	-0.397584
YWHAE	GSM1540539	-0.408184
YWHAE	GSM1540540	-0.852891
YWHAE	GSM1540541	-2.29439
NMI	GSM1540487	-0.214939
NMI	GSM1540488	0.344033
NMI	GSM1540489	0.589972
NMI	GSM1540490	0.638736
NMI	GSM1540491	0.579645
NMI	GSM1540492	0.795553
NMI	GSM1540493	-0.0989769
NMI	GSM1540494	0.408687
NMI	GSM1540495	0.0502917
NMI	GSM1540496	2.0758
NMI	GSM1540497	0.0805524
NMI	GSM1540498	0.793599
NMI	GSM1540499	0.36673
NMI	GSM1540501	2.79104
NMI	GSM1540502	0.117606
NMI	GSM1540503	0.728251
NMI	GSM1540505	0.190317
NMI	GSM1540506	2.23261
NMI	GSM1540507	0.45954
NMI	GSM1540508	1.9365
NMI	GSM1540509	1.68081
NMI	GSM1540510	0.924845
NMI	GSM1540511	-0.848235
NMI	GSM1540512	-0.512648
NMI	GSM1540513	-0.652977
NMI	GSM1540514	-0.394846
NMI	GSM1540515	-0.757146
NMI	GSM1540516	-0.29829
NMI	GSM1540517	-0.799509
NMI	GSM1540518	-0.946516
NMI	GSM1540519	-0.273741
NMI	GSM1540520	0.617967
NMI	GSM1540521	-1.16417
NMI	GSM1540522	-0.984255
NMI	GSM1540523	-1.0691
NMI	GSM1540524	-0.376788
NMI	GSM1540525	-0.360942
NMI	GSM1540526	-1.10823
NMI	GSM1540527	-0.239134
NMI	GSM1540528	-0.45268
NMI	GSM1540529	0.20551
NMI	GSM1540530	0.388569
NMI	GSM1540531	-1.83766
NMI	GSM1540532	-0.877086
NMI	GSM1540533	-0.733254
NMI	GSM1540534	-0.568483
NMI	GSM1540535	1.13814
NMI	GSM1540536	0.0931683
NMI	GSM1540537	-1.04425
NMI	GSM1540539	-0.512677
NMI	GSM1540540	-0.943534
NMI	GSM1540541	-2.1584
RAB8A	GSM1540487	1.10473
RAB8A	GSM1540488	1.13199
RAB8A	GSM1540489	1.00169
RAB8A	GSM1540490	0.332625
RAB8A	GSM1540491	-0.169166
RAB8A	GSM1540492	-0.537938
RAB8A	GSM1540493	-1.09743
RAB8A	GSM1540494	0.509429
RAB8A	GSM1540495	0.259057
RAB8A	GSM1540496	2.67551
RAB8A	GSM1540497	-0.479352
RAB8A	GSM1540498	0.577308
RAB8A	GSM1540499	-0.0174184
RAB8A	GSM1540501	1.68114
RAB8A	GSM1540502	0.935097
RAB8A	GSM1540503	0.816791
RAB8A	GSM1540505	-0.141955
RAB8A	GSM1540506	1.838
RAB8A	GSM1540507	0.915675
RAB8A	GSM1540508	1.35384
RAB8A	GSM1540509	1.98602
RAB8A	GSM1540510	0.9223
RAB8A	GSM1540511	-0.950107
RAB8A	GSM1540512	-0.169324
RAB8A	GSM1540513	-0.0595055
RAB8A	GSM1540514	0.19049
RAB8A	GSM1540515	0.343462
RAB8A	GSM1540516	-0.441347
RAB8A	GSM1540517	-1.01511
RAB8A	GSM1540518	-0.431063
RAB8A	GSM1540519	0.0668006
RAB8A	GSM1540520	-0.190461
RAB8A	GSM1540521	-0.907644
RAB8A	GSM1540522	-0.642164
RAB8A	GSM1540523	-1.18245
RAB8A	GSM1540524	0.375519
RAB8A	GSM1540525	-0.208625
RAB8A	GSM1540526	-0.292273
RAB8A	GSM1540527	-0.24023
RAB8A	GSM1540528	-0.0719352
RAB8A	GSM1540529	-0.179433
RAB8A	GSM1540530	0.0952417
RAB8A	GSM1540531	-1.91286
RAB8A	GSM1540532	-1.35116
RAB8A	GSM1540533	0.219381
RAB8A	GSM1540534	-0.0760585
RAB8A	GSM1540535	0.0793326
RAB8A	GSM1540536	-0.260778
RAB8A	GSM1540537	-1.18362
RAB8A	GSM1540539	-0.996493
RAB8A	GSM1540540	-1.80139
RAB8A	GSM1540541	-2.40411
HMGB3	GSM1540487	-0.644923
HMGB3	GSM1540488	0.944196
HMGB3	GSM1540489	1.26483
HMGB3	GSM1540490	-0.396343
HMGB3	GSM1540491	-1.18121
HMGB3	GSM1540492	-0.00329242
HMGB3	GSM1540493	-1.12675
HMGB3	GSM1540494	1.11994
HMGB3	GSM1540495	0.514822
HMGB3	GSM1540496	1.88122
HMGB3	GSM1540497	0.0201181
HMGB3	GSM1540498	0.253835
HMGB3	GSM1540499	-0.24992
HMGB3	GSM1540501	-0.0101454
HMGB3	GSM1540502	1.32837
HMGB3	GSM1540503	2.41396
HMGB3	GSM1540505	0.750531
HMGB3	GSM1540506	1.70238
HMGB3	GSM1540507	1.86462
HMGB3	GSM1540508	0.549786
HMGB3	GSM1540509	0.0654979
HMGB3	GSM1540510	3.16614
HMGB3	GSM1540511	-0.13501
HMGB3	GSM1540512	-0.647
HMGB3	GSM1540513	0.642579
HMGB3	GSM1540514	0.000897725
HMGB3	GSM1540515	-1.1192
HMGB3	GSM1540516	0.0931879
HMGB3	GSM1540517	-0.754797
HMGB3	GSM1540518	-0.815196
HMGB3	GSM1540519	-1.64717
HMGB3	GSM1540520	-0.757374
HMGB3	GSM1540521	-0.478276
HMGB3	GSM1540522	-0.666042
HMGB3	GSM1540523	-0.435646
HMGB3	GSM1540524	-0.691036
HMGB3	GSM1540525	-0.909347
HMGB3	GSM1540526	-1.18944
HMGB3	GSM1540527	-0.655872
HMGB3	GSM1540528	-0.0739943
HMGB3	GSM1540529	-0.173923
HMGB3	GSM1540530	0.970816
HMGB3	GSM1540531	-0.373527
HMGB3	GSM1540532	-0.170887
HMGB3	GSM1540533	-0.783681
HMGB3	GSM1540534	-0.792459
HMGB3	GSM1540535	-0.310916
HMGB3	GSM1540536	0.01034
HMGB3	GSM1540537	-0.496643
HMGB3	GSM1540539	-0.72993
HMGB3	GSM1540540	0.00869981
HMGB3	GSM1540541	-1.14682
RBBP8	GSM1540487	0.755093
RBBP8	GSM1540488	-0.227918
RBBP8	GSM1540489	-0.0751495
RBBP8	GSM1540490	0.121825
RBBP8	GSM1540491	0.469882
RBBP8	GSM1540492	0.424413
RBBP8	GSM1540493	-0.817599
RBBP8	GSM1540494	-0.0796157
RBBP8	GSM1540495	0.384068
RBBP8	GSM1540496	2.26633
RBBP8	GSM1540497	0.755658
RBBP8	GSM1540498	0.667309
RBBP8	GSM1540499	0.455669
RBBP8	GSM1540501	1.73105
RBBP8	GSM1540502	0.219473
RBBP8	GSM1540503	1.14528
RBBP8	GSM1540505	-0.192449
RBBP8	GSM1540506	2.06193
RBBP8	GSM1540507	0.865487
RBBP8	GSM1540508	2.02491
RBBP8	GSM1540509	0.943904
RBBP8	GSM1540510	2.23021
RBBP8	GSM1540511	-0.122225
RBBP8	GSM1540512	-0.425476
RBBP8	GSM1540513	-0.0366245
RBBP8	GSM1540514	-0.0958848
RBBP8	GSM1540515	-0.282724
RBBP8	GSM1540516	-0.736778
RBBP8	GSM1540517	-2.28084
RBBP8	GSM1540518	-0.00961522
RBBP8	GSM1540519	-0.0622506
RBBP8	GSM1540520	0.114077
RBBP8	GSM1540521	-1.3155
RBBP8	GSM1540522	-0.867225
RBBP8	GSM1540523	-0.347789
RBBP8	GSM1540524	-0.790675
RBBP8	GSM1540525	-0.198684
RBBP8	GSM1540526	-1.35722
RBBP8	GSM1540527	-1.211
RBBP8	GSM1540528	-0.838164
RBBP8	GSM1540529	0.313888
RBBP8	GSM1540530	0.115835
RBBP8	GSM1540531	-1.47202
RBBP8	GSM1540532	-1.15636
RBBP8	GSM1540533	-0.650297
RBBP8	GSM1540534	-0.0969045
RBBP8	GSM1540535	0.761302
RBBP8	GSM1540536	0.196686
RBBP8	GSM1540537	0.334395
RBBP8	GSM1540539	-0.530151
RBBP8	GSM1540540	-1.16675
RBBP8	GSM1540541	-1.91478
VAMP7	GSM1540487	-0.144177
VAMP7	GSM1540488	0.762691
VAMP7	GSM1540489	0.0371723
VAMP7	GSM1540490	0.242541
VAMP7	GSM1540491	0.104148
VAMP7	GSM1540492	1.63698
VAMP7	GSM1540493	-0.133403
VAMP7	GSM1540494	0.261822
VAMP7	GSM1540495	0.527857
VAMP7	GSM1540496	2.50238
VAMP7	GSM1540497	-0.087463
VAMP7	GSM1540498	0.88395
VAMP7	GSM1540499	0.550962
VAMP7	GSM1540501	-0.425765
VAMP7	GSM1540502	-0.183907
VAMP7	GSM1540503	0.476582
VAMP7	GSM1540505	1.41319
VAMP7	GSM1540506	1.61091
VAMP7	GSM1540507	0.116491
VAMP7	GSM1540508	0.993393
VAMP7	GSM1540509	0.881852
VAMP7	GSM1540510	1.48533
VAMP7	GSM1540511	1.28647
VAMP7	GSM1540512	0.71896
VAMP7	GSM1540513	1.17434
VAMP7	GSM1540514	0.906892
VAMP7	GSM1540515	-0.457631
VAMP7	GSM1540516	0.575847
VAMP7	GSM1540517	-0.432247
VAMP7	GSM1540518	-0.465867
VAMP7	GSM1540519	0.700514
VAMP7	GSM1540520	-0.647495
VAMP7	GSM1540521	-0.680414
VAMP7	GSM1540522	-1.12337
VAMP7	GSM1540523	-1.05943
VAMP7	GSM1540524	0.499634
VAMP7	GSM1540525	-0.728843
VAMP7	GSM1540526	-0.447411
VAMP7	GSM1540527	-0.53153
VAMP7	GSM1540528	-0.650809
VAMP7	GSM1540529	-0.193247
VAMP7	GSM1540530	0.526014
VAMP7	GSM1540531	-0.949885
VAMP7	GSM1540532	-0.730287
VAMP7	GSM1540533	-0.392566
VAMP7	GSM1540534	-0.551
VAMP7	GSM1540535	-2.2226
VAMP7	GSM1540536	-1.8966
VAMP7	GSM1540537	-1.00673
VAMP7	GSM1540539	-1.01656
VAMP7	GSM1540540	-1.38771
VAMP7	GSM1540541	-2.33
HAT1	GSM1540487	0.47468
HAT1	GSM1540488	-0.417857
HAT1	GSM1540489	1.3239
HAT1	GSM1540490	0.782329
HAT1	GSM1540491	-0.0130982
HAT1	GSM1540492	1.37196
HAT1	GSM1540493	-0.358532
HAT1	GSM1540494	0.88045
HAT1	GSM1540495	0.858065
HAT1	GSM1540496	2.11311
HAT1	GSM1540497	-0.0828425
HAT1	GSM1540498	0.0985752
HAT1	GSM1540499	0.28301
HAT1	GSM1540501	0.341891
HAT1	GSM1540502	0.316128
HAT1	GSM1540503	1.33406
HAT1	GSM1540505	0.409364
HAT1	GSM1540506	2.7707
HAT1	GSM1540507	-0.327353
HAT1	GSM1540508	0.840558
HAT1	GSM1540509	-0.47892
HAT1	GSM1540510	2.63169
HAT1	GSM1540511	0.15723
HAT1	GSM1540512	0.781693
HAT1	GSM1540513	0.294277
HAT1	GSM1540514	0.100296
HAT1	GSM1540515	-0.192558
HAT1	GSM1540516	0.277466
HAT1	GSM1540517	-0.482162
HAT1	GSM1540518	-0.76519
HAT1	GSM1540519	-0.183135
HAT1	GSM1540520	-0.47617
HAT1	GSM1540521	-1.1916
HAT1	GSM1540522	-1.74528
HAT1	GSM1540523	-1.12415
HAT1	GSM1540524	-0.0448801
HAT1	GSM1540525	-0.616128
HAT1	GSM1540526	-0.638939
HAT1	GSM1540527	-0.734222
HAT1	GSM1540528	0.962916
HAT1	GSM1540529	-0.669274
HAT1	GSM1540530	0.167723
HAT1	GSM1540531	-0.981062
HAT1	GSM1540532	-0.798066
HAT1	GSM1540533	-1.19186
HAT1	GSM1540534	-0.229678
HAT1	GSM1540535	-0.480296
HAT1	GSM1540536	-0.621392
HAT1	GSM1540537	-0.513548
HAT1	GSM1540539	-0.529547
HAT1	GSM1540540	-1.1589
HAT1	GSM1540541	-2.52545
TXN	GSM1540487	-0.218629
TXN	GSM1540488	0.654438
TXN	GSM1540489	1.41827
TXN	GSM1540490	0.95255
TXN	GSM1540491	0.696877
TXN	GSM1540492	1.35495
TXN	GSM1540493	-1.34558
TXN	GSM1540494	0.0414568
TXN	GSM1540495	-0.699739
TXN	GSM1540496	2.94071
TXN	GSM1540497	-0.101114
TXN	GSM1540498	0.509609
TXN	GSM1540499	0.239886
TXN	GSM1540501	1.96467
TXN	GSM1540502	0.823442
TXN	GSM1540503	0.896616
TXN	GSM1540505	-0.0924792
TXN	GSM1540506	1.52502
TXN	GSM1540507	1.24066
TXN	GSM1540508	1.07339
TXN	GSM1540509	2.03438
TXN	GSM1540510	1.03919
TXN	GSM1540511	-0.315733
TXN	GSM1540512	-0.566884
TXN	GSM1540513	-0.385205
TXN	GSM1540514	-0.340577
TXN	GSM1540515	-0.0458812
TXN	GSM1540516	-0.58538
TXN	GSM1540517	-1.00212
TXN	GSM1540518	-0.458593
TXN	GSM1540519	-1.23378
TXN	GSM1540520	0.014306
TXN	GSM1540521	-0.687456
TXN	GSM1540522	-1.75668
TXN	GSM1540523	-0.876517
TXN	GSM1540524	-0.231356
TXN	GSM1540525	-0.16491
TXN	GSM1540526	-0.557117
TXN	GSM1540527	-1.23579
TXN	GSM1540528	0.0151639
TXN	GSM1540529	-0.42894
TXN	GSM1540530	-0.16298
TXN	GSM1540531	-1.6594
TXN	GSM1540532	-0.446327
TXN	GSM1540533	-0.185065
TXN	GSM1540534	-0.484934
TXN	GSM1540535	0.0458348
TXN	GSM1540536	-0.830122
TXN	GSM1540537	-0.0593161
TXN	GSM1540539	-0.588311
TXN	GSM1540540	0.234957
TXN	GSM1540541	-1.96948
LAMP2	GSM1540487	-0.565435
LAMP2	GSM1540488	1.09352
LAMP2	GSM1540489	0.935763
LAMP2	GSM1540490	-0.715615
LAMP2	GSM1540491	1.19832
LAMP2	GSM1540492	0.814557
LAMP2	GSM1540493	-0.127465
LAMP2	GSM1540494	1.11822
LAMP2	GSM1540495	-0.544201
LAMP2	GSM1540496	2.19538
LAMP2	GSM1540497	0.376258
LAMP2	GSM1540498	0.561224
LAMP2	GSM1540499	0.038502
LAMP2	GSM1540501	2.22427
LAMP2	GSM1540502	0.367203
LAMP2	GSM1540503	0.460914
LAMP2	GSM1540505	0.767155
LAMP2	GSM1540506	1.03284
LAMP2	GSM1540507	0.203439
LAMP2	GSM1540508	2.28643
LAMP2	GSM1540509	2.06603
LAMP2	GSM1540510	0.754901
LAMP2	GSM1540511	-0.79896
LAMP2	GSM1540512	0.418728
LAMP2	GSM1540513	0.254038
LAMP2	GSM1540514	0.292677
LAMP2	GSM1540515	-0.761273
LAMP2	GSM1540516	-0.886466
LAMP2	GSM1540517	-0.882011
LAMP2	GSM1540518	-1.0586
LAMP2	GSM1540519	0.625758
LAMP2	GSM1540520	-0.409417
LAMP2	GSM1540521	-0.711742
LAMP2	GSM1540522	-0.664985
LAMP2	GSM1540523	-1.59509
LAMP2	GSM1540524	0.0128311
LAMP2	GSM1540525	0.0522684
LAMP2	GSM1540526	0.228456
LAMP2	GSM1540527	-0.370522
LAMP2	GSM1540528	-1.11113
LAMP2	GSM1540529	-0.206341
LAMP2	GSM1540530	-0.0999762
LAMP2	GSM1540531	-1.64965
LAMP2	GSM1540532	-0.852879
LAMP2	GSM1540533	-0.156893
LAMP2	GSM1540534	-0.723481
LAMP2	GSM1540535	-0.666798
LAMP2	GSM1540536	-1.5317
LAMP2	GSM1540537	0.299013
LAMP2	GSM1540539	-0.620222
LAMP2	GSM1540540	-0.903427
LAMP2	GSM1540541	-2.06441
PTPN2	GSM1540487	1.31269
PTPN2	GSM1540488	1.14184
PTPN2	GSM1540489	1.61067
PTPN2	GSM1540490	0.131237
PTPN2	GSM1540491	-0.0438826
PTPN2	GSM1540492	1.20107
PTPN2	GSM1540493	-0.645019
PTPN2	GSM1540494	0.948552
PTPN2	GSM1540495	1.18805
PTPN2	GSM1540496	1.97725
PTPN2	GSM1540497	-0.596632
PTPN2	GSM1540498	-0.090162
PTPN2	GSM1540499	-0.65854
PTPN2	GSM1540501	0.692704
PTPN2	GSM1540502	-0.138316
PTPN2	GSM1540503	0.961545
PTPN2	GSM1540505	0.477196
PTPN2	GSM1540506	1.52544
PTPN2	GSM1540507	-1.3215
PTPN2	GSM1540508	0.502338
PTPN2	GSM1540509	1.46367
PTPN2	GSM1540510	1.22053
PTPN2	GSM1540511	0.349709
PTPN2	GSM1540512	0.495532
PTPN2	GSM1540513	0.193838
PTPN2	GSM1540514	0.584028
PTPN2	GSM1540515	0.285836
PTPN2	GSM1540516	-0.0912105
PTPN2	GSM1540517	0.0560341
PTPN2	GSM1540518	-1.03926
PTPN2	GSM1540519	-0.489472
PTPN2	GSM1540520	-0.637166
PTPN2	GSM1540521	-0.618767
PTPN2	GSM1540522	-1.13694
PTPN2	GSM1540523	-1.3465
PTPN2	GSM1540524	0.399763
PTPN2	GSM1540525	-0.96033
PTPN2	GSM1540526	-0.955188
PTPN2	GSM1540527	-0.701275
PTPN2	GSM1540528	-0.335549
PTPN2	GSM1540529	-0.767648
PTPN2	GSM1540530	-0.0532338
PTPN2	GSM1540531	-0.989867
PTPN2	GSM1540532	-0.744369
PTPN2	GSM1540533	-1.3243
PTPN2	GSM1540534	0.7584
PTPN2	GSM1540535	1.36471
PTPN2	GSM1540536	-0.584738
PTPN2	GSM1540537	-1.27615
PTPN2	GSM1540539	0.732149
PTPN2	GSM1540540	-1.21392
PTPN2	GSM1540541	-2.81484
RRM2	GSM1540487	0.50442
RRM2	GSM1540488	-0.555858
RRM2	GSM1540489	1.3763
RRM2	GSM1540490	-0.514802
RRM2	GSM1540491	0.0813762
RRM2	GSM1540492	0.393065
RRM2	GSM1540493	-0.447603
RRM2	GSM1540494	1.2152
RRM2	GSM1540495	-0.321616
RRM2	GSM1540496	2.60976
RRM2	GSM1540497	0.584322
RRM2	GSM1540498	0.793948
RRM2	GSM1540499	0.485136
RRM2	GSM1540501	0.902281
RRM2	GSM1540502	1.55115
RRM2	GSM1540503	2.0975
RRM2	GSM1540505	0.223147
RRM2	GSM1540506	2.39803
RRM2	GSM1540507	1.58547
RRM2	GSM1540508	0.887242
RRM2	GSM1540509	0.524266
RRM2	GSM1540510	2.63747
RRM2	GSM1540511	-0.317658
RRM2	GSM1540512	-0.108037
RRM2	GSM1540513	-0.703551
RRM2	GSM1540514	-0.748924
RRM2	GSM1540515	-0.508296
RRM2	GSM1540516	0.370274
RRM2	GSM1540517	-0.648381
RRM2	GSM1540518	-0.673981
RRM2	GSM1540519	-0.707055
RRM2	GSM1540520	-0.320433
RRM2	GSM1540521	-0.7934
RRM2	GSM1540522	-0.855723
RRM2	GSM1540523	-0.962929
RRM2	GSM1540524	-0.548675
RRM2	GSM1540525	-0.963682
RRM2	GSM1540526	-0.774733
RRM2	GSM1540527	-0.7414
RRM2	GSM1540528	-0.75411
RRM2	GSM1540529	-0.658952
RRM2	GSM1540530	-0.379589
RRM2	GSM1540531	-0.866346
RRM2	GSM1540532	-0.613924
RRM2	GSM1540533	-0.838781
RRM2	GSM1540534	-0.743563
RRM2	GSM1540535	-0.679361
RRM2	GSM1540536	-0.862183
RRM2	GSM1540537	-0.291775
RRM2	GSM1540539	-0.774834
RRM2	GSM1540540	-0.925904
RRM2	GSM1540541	-0.614303
GNG5	GSM1540487	-0.417701
GNG5	GSM1540488	1.56461
GNG5	GSM1540489	1.28515
GNG5	GSM1540490	0.904088
GNG5	GSM1540491	0.401934
GNG5	GSM1540492	2.36323
GNG5	GSM1540493	-1.77757
GNG5	GSM1540494	0.715457
GNG5	GSM1540495	0.108558
GNG5	GSM1540496	1.87278
GNG5	GSM1540497	-0.348258
GNG5	GSM1540498	0.665396
GNG5	GSM1540499	0.20892
GNG5	GSM1540501	0.685974
GNG5	GSM1540502	0.0356716
GNG5	GSM1540503	0.684309
GNG5	GSM1540505	-0.187237
GNG5	GSM1540506	0.606789
GNG5	GSM1540507	0.491253
GNG5	GSM1540508	1.69832
GNG5	GSM1540509	2.36237
GNG5	GSM1540510	0.727666
GNG5	GSM1540511	-0.821993
GNG5	GSM1540512	-0.123072
GNG5	GSM1540513	0.788274
GNG5	GSM1540514	0.025161
GNG5	GSM1540515	-0.908232
GNG5	GSM1540516	-0.969274
GNG5	GSM1540517	-0.585158
GNG5	GSM1540518	-0.170477
GNG5	GSM1540519	1.40902
GNG5	GSM1540520	0.190736
GNG5	GSM1540521	-1.07269
GNG5	GSM1540522	-0.371354
GNG5	GSM1540523	0.0761472
GNG5	GSM1540524	-0.712642
GNG5	GSM1540525	-0.103713
GNG5	GSM1540526	-0.266855
GNG5	GSM1540527	-0.777775
GNG5	GSM1540528	-1.00817
GNG5	GSM1540529	-0.492764
GNG5	GSM1540530	-0.824799
GNG5	GSM1540531	-2.22111
GNG5	GSM1540532	-0.988963
GNG5	GSM1540533	-0.757166
GNG5	GSM1540534	0.202353
GNG5	GSM1540535	0.564266
GNG5	GSM1540536	-0.82588
GNG5	GSM1540537	-0.755951
GNG5	GSM1540539	-1.02117
GNG5	GSM1540540	-0.574375
GNG5	GSM1540541	-1.55408
PDIA3	GSM1540487	0.902109
PDIA3	GSM1540488	1.75244
PDIA3	GSM1540489	0.43639
PDIA3	GSM1540490	-0.259471
PDIA3	GSM1540491	-0.65285
PDIA3	GSM1540492	0.829259
PDIA3	GSM1540493	-0.880214
PDIA3	GSM1540494	0.826709
PDIA3	GSM1540495	-0.86841
PDIA3	GSM1540496	2.32503
PDIA3	GSM1540497	0.623507
PDIA3	GSM1540498	0.68052
PDIA3	GSM1540499	0.439433
PDIA3	GSM1540501	1.03139
PDIA3	GSM1540502	1.09012
PDIA3	GSM1540503	1.01247
PDIA3	GSM1540505	0.18775
PDIA3	GSM1540506	1.76537
PDIA3	GSM1540507	1.35992
PDIA3	GSM1540508	-0.0804252
PDIA3	GSM1540509	2.08491
PDIA3	GSM1540510	1.30496
PDIA3	GSM1540511	-0.230899
PDIA3	GSM1540512	-0.982559
PDIA3	GSM1540513	-0.134425
PDIA3	GSM1540514	-0.179847
PDIA3	GSM1540515	-0.150161
PDIA3	GSM1540516	0.210673
PDIA3	GSM1540517	-1.04028
PDIA3	GSM1540518	-0.594047
PDIA3	GSM1540519	0.0974944
PDIA3	GSM1540520	-0.793303
PDIA3	GSM1540521	-1.32494
PDIA3	GSM1540522	-0.707768
PDIA3	GSM1540523	-1.05218
PDIA3	GSM1540524	0.435947
PDIA3	GSM1540525	-0.118941
PDIA3	GSM1540526	-1.05659
PDIA3	GSM1540527	-0.666908
PDIA3	GSM1540528	0.234534
PDIA3	GSM1540529	0.750601
PDIA3	GSM1540530	0.641945
PDIA3	GSM1540531	-1.16779
PDIA3	GSM1540532	-0.647706
PDIA3	GSM1540533	0.140576
PDIA3	GSM1540534	-1.12695
PDIA3	GSM1540535	-0.700213
PDIA3	GSM1540536	-1.66665
PDIA3	GSM1540537	-0.75948
PDIA3	GSM1540539	-0.637934
PDIA3	GSM1540540	-0.234267
PDIA3	GSM1540541	-2.44884
TUBA1B	GSM1540487	0.855785
TUBA1B	GSM1540488	0.201663
TUBA1B	GSM1540489	0.892975
TUBA1B	GSM1540490	0.16684
TUBA1B	GSM1540491	0.820107
TUBA1B	GSM1540492	0.269996
TUBA1B	GSM1540493	-1.07805
TUBA1B	GSM1540494	-0.0112208
TUBA1B	GSM1540495	-0.276949
TUBA1B	GSM1540496	3.19732
TUBA1B	GSM1540497	-0.236104
TUBA1B	GSM1540498	0.520219
TUBA1B	GSM1540499	0.0688929
TUBA1B	GSM1540501	0.499919
TUBA1B	GSM1540502	0.596917
TUBA1B	GSM1540503	1.49053
TUBA1B	GSM1540505	-0.46248
TUBA1B	GSM1540506	2.23057
TUBA1B	GSM1540507	0.876899
TUBA1B	GSM1540508	1.06615
TUBA1B	GSM1540509	1.11347
TUBA1B	GSM1540510	2.649
TUBA1B	GSM1540511	0.195374
TUBA1B	GSM1540512	-0.10623
TUBA1B	GSM1540513	0.780608
TUBA1B	GSM1540514	0.228998
TUBA1B	GSM1540515	-0.617906
TUBA1B	GSM1540516	0.0333553
TUBA1B	GSM1540517	-0.649598
TUBA1B	GSM1540518	-0.270143
TUBA1B	GSM1540519	0.146338
TUBA1B	GSM1540520	-1.15101
TUBA1B	GSM1540521	-0.385349
TUBA1B	GSM1540522	-0.979135
TUBA1B	GSM1540523	-0.459554
TUBA1B	GSM1540524	0.11062
TUBA1B	GSM1540525	0.113071
TUBA1B	GSM1540526	-0.0764226
TUBA1B	GSM1540527	-0.767858
TUBA1B	GSM1540528	-0.314128
TUBA1B	GSM1540529	-0.731549
TUBA1B	GSM1540530	-0.604249
TUBA1B	GSM1540531	-0.891891
TUBA1B	GSM1540532	-0.772858
TUBA1B	GSM1540533	-0.277816
TUBA1B	GSM1540534	-0.44948
TUBA1B	GSM1540535	-0.757959
TUBA1B	GSM1540536	-1.2769
TUBA1B	GSM1540537	-1.15563
TUBA1B	GSM1540539	-0.867707
TUBA1B	GSM1540540	-1.14506
TUBA1B	GSM1540541	-2.35237
PSMA4	GSM1540487	1.17266
PSMA4	GSM1540488	0.142174
PSMA4	GSM1540489	0.780923
PSMA4	GSM1540490	0.239412
PSMA4	GSM1540491	0.0305306
PSMA4	GSM1540492	0.893615
PSMA4	GSM1540493	-0.485252
PSMA4	GSM1540494	0.501163
PSMA4	GSM1540495	-0.120796
PSMA4	GSM1540496	3.58674
PSMA4	GSM1540497	-0.548814
PSMA4	GSM1540498	0.352686
PSMA4	GSM1540499	0.502886
PSMA4	GSM1540501	1.16377
PSMA4	GSM1540502	-0.525616
PSMA4	GSM1540503	0.442397
PSMA4	GSM1540505	0.399381
PSMA4	GSM1540506	2.62241
PSMA4	GSM1540507	0.545592
PSMA4	GSM1540508	0.748008
PSMA4	GSM1540509	1.79695
PSMA4	GSM1540510	1.521
PSMA4	GSM1540511	-0.233302
PSMA4	GSM1540512	-0.370671
PSMA4	GSM1540513	-0.0726926
PSMA4	GSM1540514	-0.177806
PSMA4	GSM1540515	-0.803319
PSMA4	GSM1540516	-0.478419
PSMA4	GSM1540517	-0.491314
PSMA4	GSM1540518	-0.177374
PSMA4	GSM1540519	0.523652
PSMA4	GSM1540520	-0.105317
PSMA4	GSM1540521	-0.518547
PSMA4	GSM1540522	-0.529814
PSMA4	GSM1540523	-0.924174
PSMA4	GSM1540524	0.904812
PSMA4	GSM1540525	-0.63852
PSMA4	GSM1540526	-0.593654
PSMA4	GSM1540527	-0.792636
PSMA4	GSM1540528	-0.400434
PSMA4	GSM1540529	-0.292041
PSMA4	GSM1540530	-0.651666
PSMA4	GSM1540531	-0.971586
PSMA4	GSM1540532	-0.434606
PSMA4	GSM1540533	-0.636698
PSMA4	GSM1540534	-0.512961
PSMA4	GSM1540535	-0.334412
PSMA4	GSM1540536	-1.43615
PSMA4	GSM1540537	-1.00107
PSMA4	GSM1540539	-0.164653
PSMA4	GSM1540540	-0.737075
PSMA4	GSM1540541	-2.70936
KDELR2	GSM1540487	0.261276
KDELR2	GSM1540488	1.5654
KDELR2	GSM1540489	0.95274
KDELR2	GSM1540490	0.0234599
KDELR2	GSM1540491	1.92765
KDELR2	GSM1540492	1.07889
KDELR2	GSM1540493	0.0951661
KDELR2	GSM1540494	2.06886
KDELR2	GSM1540495	-0.64778
KDELR2	GSM1540496	1.43462
KDELR2	GSM1540497	0.151575
KDELR2	GSM1540498	0.341766
KDELR2	GSM1540499	-0.688314
KDELR2	GSM1540501	-1.23826
KDELR2	GSM1540502	1.56983
KDELR2	GSM1540503	1.90272
KDELR2	GSM1540505	0.453042
KDELR2	GSM1540506	0.868682
KDELR2	GSM1540507	-0.326665
KDELR2	GSM1540508	0.860937
KDELR2	GSM1540509	0.13388
KDELR2	GSM1540510	1.28692
KDELR2	GSM1540511	-0.377012
KDELR2	GSM1540512	0.506092
KDELR2	GSM1540513	0.224449
KDELR2	GSM1540514	0.680892
KDELR2	GSM1540515	0.220317
KDELR2	GSM1540516	0.400858
KDELR2	GSM1540517	0.308456
KDELR2	GSM1540518	-0.378602
KDELR2	GSM1540519	0.844522
KDELR2	GSM1540520	-1.00685
KDELR2	GSM1540521	-0.940347
KDELR2	GSM1540522	-0.28888
KDELR2	GSM1540523	-0.919458
KDELR2	GSM1540524	0.25942
KDELR2	GSM1540525	-0.370841
KDELR2	GSM1540526	-0.655146
KDELR2	GSM1540527	-0.380549
KDELR2	GSM1540528	-1.22237
KDELR2	GSM1540529	-0.784392
KDELR2	GSM1540530	-0.370185
KDELR2	GSM1540531	-2.03059
KDELR2	GSM1540532	-0.680852
KDELR2	GSM1540533	-0.602866
KDELR2	GSM1540534	-0.0870633
KDELR2	GSM1540535	-1.86588
KDELR2	GSM1540536	-2.14049
KDELR2	GSM1540537	-0.0868648
KDELR2	GSM1540539	0.114162
KDELR2	GSM1540540	-0.867214
KDELR2	GSM1540541	-1.5791
F5	GSM1540487	-0.665411
F5	GSM1540488	3.93326
F5	GSM1540489	0.837924
F5	GSM1540490	-0.557627
F5	GSM1540491	0.510342
F5	GSM1540492	0.525558
F5	GSM1540493	-0.91482
F5	GSM1540494	0.977866
F5	GSM1540495	0.570034
F5	GSM1540496	0.965504
F5	GSM1540497	0.933735
F5	GSM1540498	1.46364
F5	GSM1540499	0.886275
F5	GSM1540501	0.932546
F5	GSM1540502	0.546281
F5	GSM1540503	1.36641
F5	GSM1540505	0.158558
F5	GSM1540506	0.671915
F5	GSM1540507	0.510358
F5	GSM1540508	1.11621
F5	GSM1540509	0.33017
F5	GSM1540510	0.974874
F5	GSM1540511	-1.25711
F5	GSM1540512	-0.238159
F5	GSM1540513	0.329035
F5	GSM1540514	0.70185
F5	GSM1540515	-1.01239
F5	GSM1540516	-0.793384
F5	GSM1540517	-1.31358
F5	GSM1540518	-1.19981
F5	GSM1540519	-0.57571
F5	GSM1540520	-0.6817
F5	GSM1540521	-0.777214
F5	GSM1540522	0.177021
F5	GSM1540523	-1.49874
F5	GSM1540524	-0.44203
F5	GSM1540525	0.384015
F5	GSM1540526	0.327824
F5	GSM1540527	0.0747621
F5	GSM1540528	0.0128462
F5	GSM1540529	-0.075415
F5	GSM1540530	0.088007
F5	GSM1540531	-1.93682
F5	GSM1540532	-0.433978
F5	GSM1540533	-0.268452
F5	GSM1540534	-0.749055
F5	GSM1540535	-0.727446
F5	GSM1540536	-1.40958
F5	GSM1540537	-0.645309
F5	GSM1540539	-0.208637
F5	GSM1540540	-0.915223
F5	GSM1540541	-1.00923
TMED2	GSM1540487	0.893019
TMED2	GSM1540488	0.721936
TMED2	GSM1540489	0.894422
TMED2	GSM1540490	0.199986
TMED2	GSM1540491	0.683049
TMED2	GSM1540492	0.500222
TMED2	GSM1540493	0.0425036
TMED2	GSM1540494	1.16816
TMED2	GSM1540495	-0.217919
TMED2	GSM1540496	1.90205
TMED2	GSM1540497	0.292813
TMED2	GSM1540498	0.715893
TMED2	GSM1540499	0.00969917
TMED2	GSM1540501	-0.547022
TMED2	GSM1540502	0.970053
TMED2	GSM1540503	1.81924
TMED2	GSM1540505	0.863694
TMED2	GSM1540506	0.941673
TMED2	GSM1540507	-0.0413031
TMED2	GSM1540508	0.372592
TMED2	GSM1540509	0.0700895
TMED2	GSM1540510	1.98237
TMED2	GSM1540511	0.410649
TMED2	GSM1540512	0.453828
TMED2	GSM1540513	0.778965
TMED2	GSM1540514	1.0176
TMED2	GSM1540515	-0.0529859
TMED2	GSM1540516	0.967681
TMED2	GSM1540517	-0.672181
TMED2	GSM1540518	-0.578908
TMED2	GSM1540519	0.391958
TMED2	GSM1540520	-1.50431
TMED2	GSM1540521	-1.27253
TMED2	GSM1540522	-1.56414
TMED2	GSM1540523	-0.51282
TMED2	GSM1540524	-0.107373
TMED2	GSM1540525	-0.380473
TMED2	GSM1540526	-0.888305
TMED2	GSM1540527	-0.74358
TMED2	GSM1540528	0.467216
TMED2	GSM1540529	0.339852
TMED2	GSM1540530	0.564301
TMED2	GSM1540531	-1.39398
TMED2	GSM1540532	-0.497746
TMED2	GSM1540533	-0.0864032
TMED2	GSM1540534	-0.645542
TMED2	GSM1540535	-1.84959
TMED2	GSM1540536	-1.55908
TMED2	GSM1540537	-0.480872
TMED2	GSM1540539	-0.813897
TMED2	GSM1540540	-0.978178
TMED2	GSM1540541	-3.04637
IGJ	GSM1540487	-0.421422
IGJ	GSM1540488	-0.14282
IGJ	GSM1540489	1.19627
IGJ	GSM1540490	0.0408742
IGJ	GSM1540491	-0.663402
IGJ	GSM1540492	0.550573
IGJ	GSM1540493	0.493348
IGJ	GSM1540494	2.79995
IGJ	GSM1540495	0.306748
IGJ	GSM1540496	1.64829
IGJ	GSM1540497	0.478691
IGJ	GSM1540498	0.190767
IGJ	GSM1540499	0.724592
IGJ	GSM1540501	-0.748008
IGJ	GSM1540502	2.52783
IGJ	GSM1540503	2.15281
IGJ	GSM1540505	-0.241108
IGJ	GSM1540506	0.805123
IGJ	GSM1540507	1.3052
IGJ	GSM1540508	0.917052
IGJ	GSM1540509	0.290483
IGJ	GSM1540510	0.863686
IGJ	GSM1540511	0.484467
IGJ	GSM1540512	0.875277
IGJ	GSM1540513	-0.807781
IGJ	GSM1540514	-0.26464
IGJ	GSM1540515	-0.671491
IGJ	GSM1540516	0.894893
IGJ	GSM1540517	-0.402179
IGJ	GSM1540518	-0.595034
IGJ	GSM1540519	-0.878708
IGJ	GSM1540520	-0.76147
IGJ	GSM1540521	-0.769074
IGJ	GSM1540522	-0.365615
IGJ	GSM1540523	-0.336051
IGJ	GSM1540524	-0.510196
IGJ	GSM1540525	-1.32754
IGJ	GSM1540526	-0.699899
IGJ	GSM1540527	-1.08467
IGJ	GSM1540528	-1.3631
IGJ	GSM1540529	-0.584779
IGJ	GSM1540530	-0.117533
IGJ	GSM1540531	-1.10677
IGJ	GSM1540532	0.302548
IGJ	GSM1540533	-0.147506
IGJ	GSM1540534	-0.37291
IGJ	GSM1540535	-1.46572
IGJ	GSM1540536	-1.75428
IGJ	GSM1540537	0.84544
IGJ	GSM1540539	-0.00232273
IGJ	GSM1540540	-0.829087
IGJ	GSM1540541	-1.25979
GYG1	GSM1540487	-0.081713
GYG1	GSM1540488	2.92132
GYG1	GSM1540489	1.49966
GYG1	GSM1540490	0.0893876
GYG1	GSM1540491	1.74688
GYG1	GSM1540492	0.896273
GYG1	GSM1540493	-1.056
GYG1	GSM1540494	0.755213
GYG1	GSM1540495	0.575217
GYG1	GSM1540496	2.41585
GYG1	GSM1540497	-0.0661366
GYG1	GSM1540498	0.727909
GYG1	GSM1540499	-0.993111
GYG1	GSM1540501	0.185413
GYG1	GSM1540502	0.318739
GYG1	GSM1540503	0.741463
GYG1	GSM1540505	-0.034038
GYG1	GSM1540506	1.04516
GYG1	GSM1540507	0.613114
GYG1	GSM1540508	0.991179
GYG1	GSM1540509	1.34855
GYG1	GSM1540510	1.27107
GYG1	GSM1540511	-1.47183
GYG1	GSM1540512	-0.824417
GYG1	GSM1540513	0.171884
GYG1	GSM1540514	0.00681311
GYG1	GSM1540515	-0.624023
GYG1	GSM1540516	-0.307274
GYG1	GSM1540517	0.114261
GYG1	GSM1540518	0.038388
GYG1	GSM1540519	-0.324025
GYG1	GSM1540520	-0.585348
GYG1	GSM1540521	-0.188238
GYG1	GSM1540522	-0.254317
GYG1	GSM1540523	-0.182592
GYG1	GSM1540524	0.859904
GYG1	GSM1540525	-0.514154
GYG1	GSM1540526	-0.496245
GYG1	GSM1540527	-0.785944
GYG1	GSM1540528	0.0324783
GYG1	GSM1540529	-0.479294
GYG1	GSM1540530	0.138455
GYG1	GSM1540531	-1.40607
GYG1	GSM1540532	-0.727157
GYG1	GSM1540533	-0.430234
GYG1	GSM1540534	-0.223145
GYG1	GSM1540535	-0.984923
GYG1	GSM1540536	-0.585483
GYG1	GSM1540537	-2.18672
GYG1	GSM1540539	-0.434974
GYG1	GSM1540540	-1.61163
GYG1	GSM1540541	-1.64554
PHTF1	GSM1540487	0.533648
PHTF1	GSM1540488	0.263457
PHTF1	GSM1540489	0.626742
PHTF1	GSM1540490	-0.0995305
PHTF1	GSM1540491	2.2572
PHTF1	GSM1540492	-0.231687
PHTF1	GSM1540493	-2.2933
PHTF1	GSM1540494	1.14345
PHTF1	GSM1540495	1.24676
PHTF1	GSM1540496	1.94391
PHTF1	GSM1540497	0.00773495
PHTF1	GSM1540498	-0.0272646
PHTF1	GSM1540499	0.198544
PHTF1	GSM1540501	0.239062
PHTF1	GSM1540502	0.515372
PHTF1	GSM1540503	0.99799
PHTF1	GSM1540505	1.01047
PHTF1	GSM1540506	1.51052
PHTF1	GSM1540507	-0.207953
PHTF1	GSM1540508	1.80855
PHTF1	GSM1540509	0.893234
PHTF1	GSM1540510	1.90247
PHTF1	GSM1540511	0.221167
[truncated: 24,053 more rows]

## Sheet: Fig3_CNOT7
gene	variable	value
CNOT7	GSM1540487	-0.794895
CNOT7	GSM1540488	-0.88915
CNOT7	GSM1540489	0.682106
CNOT7	GSM1540490	0.254032
CNOT7	GSM1540491	1.31159
CNOT7	GSM1540492	-0.297433
CNOT7	GSM1540493	2.17706
CNOT7	GSM1540494	2.50942
CNOT7	GSM1540495	0.747341
CNOT7	GSM1540496	1.07611
CNOT7	GSM1540497	1.86698
CNOT7	GSM1540498	-0.171504
CNOT7	GSM1540499	1.16382
CNOT7	GSM1540501	1.57907
CNOT7	GSM1540502	0.739048
CNOT7	GSM1540503	0.41811
CNOT7	GSM1540505	0.288104
CNOT7	GSM1540506	1.1408
CNOT7	GSM1540507	-1.14821
CNOT7	GSM1540508	0.0642639
CNOT7	GSM1540509	0.310224
CNOT7	GSM1540510	0.698481
CNOT7	GSM1540511	-0.0402836
CNOT7	GSM1540512	1.52569
CNOT7	GSM1540513	0.836556
CNOT7	GSM1540514	1.04001
CNOT7	GSM1540515	-0.710461
CNOT7	GSM1540516	-0.14716
CNOT7	GSM1540517	-0.128717
CNOT7	GSM1540518	-0.478378
CNOT7	GSM1540519	0.824892
CNOT7	GSM1540520	-0.778196
CNOT7	GSM1540521	-0.452145
CNOT7	GSM1540522	-1.18994
CNOT7	GSM1540523	-0.24742
CNOT7	GSM1540524	-0.0966667
CNOT7	GSM1540525	-0.835175
CNOT7	GSM1540526	-0.621587
CNOT7	GSM1540527	-0.497332
CNOT7	GSM1540528	-0.96281
CNOT7	GSM1540529	-0.963423
CNOT7	GSM1540530	-0.820447
CNOT7	GSM1540531	-0.543787
CNOT7	GSM1540532	-0.265803
CNOT7	GSM1540533	-0.528281
CNOT7	GSM1540534	-0.968305
CNOT7	GSM1540535	-1.78465
CNOT7	GSM1540536	-1.24934
CNOT7	GSM1540537	0.0239673
CNOT7	GSM1540539	-1.16717
CNOT7	GSM1540540	-0.712258
CNOT7	GSM1540541	-1.78675
TXNL1	GSM1540487	-0.307632
TXNL1	GSM1540488	0.454721
TXNL1	GSM1540489	1.44193
TXNL1	GSM1540490	0.646842
TXNL1	GSM1540491	0.552677
TXNL1	GSM1540492	0.783669
TXNL1	GSM1540493	0.228468
TXNL1	GSM1540494	1.59393
TXNL1	GSM1540495	1.50199
TXNL1	GSM1540496	2.16481
TXNL1	GSM1540497	0.0131907
TXNL1	GSM1540498	-0.611794
TXNL1	GSM1540499	1.41517
TXNL1	GSM1540501	0.159437
TXNL1	GSM1540502	1.2966
TXNL1	GSM1540503	0.744226
TXNL1	GSM1540505	0.317764
TXNL1	GSM1540506	1.76647
TXNL1	GSM1540507	1.03149
TXNL1	GSM1540508	-0.167803
TXNL1	GSM1540509	1.1313
TXNL1	GSM1540510	1.22947
TXNL1	GSM1540511	-0.0517101
TXNL1	GSM1540512	0.948477
TXNL1	GSM1540513	0.728127
TXNL1	GSM1540514	0.0408643
TXNL1	GSM1540515	-0.62503
TXNL1	GSM1540516	0.0822582
TXNL1	GSM1540517	-0.448276
TXNL1	GSM1540518	-0.260603
TXNL1	GSM1540519	-1.50791
TXNL1	GSM1540520	-0.396687
TXNL1	GSM1540521	-0.216375
TXNL1	GSM1540522	-1.72575
TXNL1	GSM1540523	0.393699
TXNL1	GSM1540524	0.140035
TXNL1	GSM1540525	-0.422939
TXNL1	GSM1540526	-1.40031
TXNL1	GSM1540527	-0.989206
TXNL1	GSM1540528	-1.26173
TXNL1	GSM1540529	-0.984964
TXNL1	GSM1540530	-0.486235
TXNL1	GSM1540531	-1.75175
TXNL1	GSM1540532	-0.494239
TXNL1	GSM1540533	-0.226808
TXNL1	GSM1540534	-0.893489
TXNL1	GSM1540535	-0.781424
TXNL1	GSM1540536	-1.28547
TXNL1	GSM1540537	-0.152242
TXNL1	GSM1540539	-0.549969
TXNL1	GSM1540540	-0.491549
TXNL1	GSM1540541	-2.31574
CAPZA1	GSM1540487	-0.39286
CAPZA1	GSM1540488	1.44653
CAPZA1	GSM1540489	1.31016
CAPZA1	GSM1540490	1.18545
CAPZA1	GSM1540491	0.673888
CAPZA1	GSM1540492	0.136157
CAPZA1	GSM1540493	-0.229437
CAPZA1	GSM1540494	1.42089
CAPZA1	GSM1540495	0.0825874
CAPZA1	GSM1540496	2.49391
CAPZA1	GSM1540497	0.624159
CAPZA1	GSM1540498	-0.342046
CAPZA1	GSM1540499	0.791831
CAPZA1	GSM1540501	1.59084
CAPZA1	GSM1540502	1.01664
CAPZA1	GSM1540503	0.686489
CAPZA1	GSM1540505	0.0899408
CAPZA1	GSM1540506	1.75712
CAPZA1	GSM1540507	-0.0793549
CAPZA1	GSM1540508	1.76021
CAPZA1	GSM1540509	1.24286
CAPZA1	GSM1540510	1.2132
CAPZA1	GSM1540511	-0.582873
CAPZA1	GSM1540512	0.852607
CAPZA1	GSM1540513	-0.183903
CAPZA1	GSM1540514	-0.318878
CAPZA1	GSM1540515	-0.474273
CAPZA1	GSM1540516	-0.337459
CAPZA1	GSM1540517	-0.726398
CAPZA1	GSM1540518	-0.0964503
CAPZA1	GSM1540519	0.294424
CAPZA1	GSM1540520	-0.379022
CAPZA1	GSM1540521	-1.39916
CAPZA1	GSM1540522	-1.05644
CAPZA1	GSM1540523	-1.51898
CAPZA1	GSM1540524	0.0614053
CAPZA1	GSM1540525	-0.183838
CAPZA1	GSM1540526	-0.444125
CAPZA1	GSM1540527	-0.907828
CAPZA1	GSM1540528	-1.38429
CAPZA1	GSM1540529	-0.709585
CAPZA1	GSM1540530	-0.770601
CAPZA1	GSM1540531	-1.7738
CAPZA1	GSM1540532	-0.98727
CAPZA1	GSM1540533	-0.861717
CAPZA1	GSM1540534	-0.224578
CAPZA1	GSM1540535	-0.27142
CAPZA1	GSM1540536	-0.272232
CAPZA1	GSM1540537	0.00451989
CAPZA1	GSM1540539	-0.691821
CAPZA1	GSM1540540	-1.20862
CAPZA1	GSM1540541	-1.92657
EIF4E	GSM1540487	-0.250278
EIF4E	GSM1540488	-0.486055
EIF4E	GSM1540489	0.0729036
EIF4E	GSM1540490	-0.0710891
EIF4E	GSM1540491	1.28861
EIF4E	GSM1540492	2.35492
EIF4E	GSM1540493	-0.0820564
EIF4E	GSM1540494	0.316028
EIF4E	GSM1540495	0.747357
EIF4E	GSM1540496	1.51015
EIF4E	GSM1540497	0.295093
EIF4E	GSM1540498	0.688771
EIF4E	GSM1540499	1.18345
EIF4E	GSM1540501	1.00379
EIF4E	GSM1540502	1.09671
EIF4E	GSM1540503	0.594724
EIF4E	GSM1540505	0.301255
EIF4E	GSM1540506	1.89473
EIF4E	GSM1540507	0.303105
EIF4E	GSM1540508	0.100189
EIF4E	GSM1540509	-0.415815
EIF4E	GSM1540510	1.71031
EIF4E	GSM1540511	0.925408
EIF4E	GSM1540512	0.432548
EIF4E	GSM1540513	0.705226
EIF4E	GSM1540514	1.46575
EIF4E	GSM1540515	-1.08551
EIF4E	GSM1540516	-0.147732
EIF4E	GSM1540517	-0.399322
EIF4E	GSM1540518	-1.08259
EIF4E	GSM1540519	-0.0304142
EIF4E	GSM1540520	0.503539
EIF4E	GSM1540521	-2.04332
EIF4E	GSM1540522	-0.79664
EIF4E	GSM1540523	-0.33711
EIF4E	GSM1540524	-0.418677
EIF4E	GSM1540525	-0.650027
EIF4E	GSM1540526	-0.663063
EIF4E	GSM1540527	-0.881481
EIF4E	GSM1540528	-0.610507
EIF4E	GSM1540529	0.482133
EIF4E	GSM1540530	0.521841
EIF4E	GSM1540531	-2.43708
EIF4E	GSM1540532	-0.929071
EIF4E	GSM1540533	-0.596126
EIF4E	GSM1540534	-0.614923
EIF4E	GSM1540535	-0.602262
EIF4E	GSM1540536	-0.924987
EIF4E	GSM1540537	0.164355
EIF4E	GSM1540539	-1.05485
EIF4E	GSM1540540	-1.0309
EIF4E	GSM1540541	-2.02101
SLC25A44	GSM1540487	-0.470466
SLC25A44	GSM1540488	-0.334005
SLC25A44	GSM1540489	1.27854
SLC25A44	GSM1540490	0.632901
SLC25A44	GSM1540491	0.0147726
SLC25A44	GSM1540492	-0.02115
SLC25A44	GSM1540493	0.477496
SLC25A44	GSM1540494	1.43514
SLC25A44	GSM1540495	1.08757
SLC25A44	GSM1540496	1.11805
SLC25A44	GSM1540497	1.68764
SLC25A44	GSM1540498	-0.364255
SLC25A44	GSM1540499	1.86256
SLC25A44	GSM1540501	1.87138
SLC25A44	GSM1540502	2.59969
SLC25A44	GSM1540503	0.136358
SLC25A44	GSM1540505	-0.322845
SLC25A44	GSM1540506	1.84208
SLC25A44	GSM1540507	-0.221659
SLC25A44	GSM1540508	1.54648
SLC25A44	GSM1540509	0.100551
SLC25A44	GSM1540510	0.949007
SLC25A44	GSM1540511	-0.791105
SLC25A44	GSM1540512	0.857418
SLC25A44	GSM1540513	1.12008
SLC25A44	GSM1540514	-0.202381
SLC25A44	GSM1540515	-0.993048
SLC25A44	GSM1540516	-0.876578
SLC25A44	GSM1540517	-0.641766
SLC25A44	GSM1540518	-0.83235
SLC25A44	GSM1540519	-0.00935492
SLC25A44	GSM1540520	-1.21481
SLC25A44	GSM1540521	-1.23515
SLC25A44	GSM1540522	-0.876972
SLC25A44	GSM1540523	-0.997008
SLC25A44	GSM1540524	-0.692174
SLC25A44	GSM1540525	-0.511363
SLC25A44	GSM1540526	-0.7899
SLC25A44	GSM1540527	-0.722883
SLC25A44	GSM1540528	-0.553647
SLC25A44	GSM1540529	-0.310886
SLC25A44	GSM1540530	-0.648427
SLC25A44	GSM1540531	-0.364873
SLC25A44	GSM1540532	-0.997957
SLC25A44	GSM1540533	-0.750657
SLC25A44	GSM1540534	-0.440945
SLC25A44	GSM1540535	0.330067
SLC25A44	GSM1540536	0.461687
SLC25A44	GSM1540537	-0.945582
SLC25A44	GSM1540539	-0.589248
SLC25A44	GSM1540540	-0.966149
SLC25A44	GSM1540541	-1.71987
CTSO	GSM1540487	0.111227
CTSO	GSM1540488	0.457135
CTSO	GSM1540489	1.35044
CTSO	GSM1540490	0.176428
CTSO	GSM1540491	2.04165
CTSO	GSM1540492	0.378437
CTSO	GSM1540493	0.781787
CTSO	GSM1540494	0.83704
CTSO	GSM1540495	0.741995
CTSO	GSM1540496	2.21433
CTSO	GSM1540497	0.268648
CTSO	GSM1540498	0.226848
CTSO	GSM1540499	0.623587
CTSO	GSM1540501	0.646709
CTSO	GSM1540502	0.922518
CTSO	GSM1540503	0.234145
CTSO	GSM1540505	0.66898
CTSO	GSM1540506	1.65278
CTSO	GSM1540507	-1.59206
CTSO	GSM1540508	0.474031
CTSO	GSM1540509	1.02564
CTSO	GSM1540510	0.864337
CTSO	GSM1540511	-0.74504
CTSO	GSM1540512	0.906519
CTSO	GSM1540513	0.728617
CTSO	GSM1540514	0.684202
CTSO	GSM1540515	0.0767485
CTSO	GSM1540516	-0.199834
CTSO	GSM1540517	-0.27818
CTSO	GSM1540518	-0.819715
CTSO	GSM1540519	1.04114
CTSO	GSM1540520	-0.869959
CTSO	GSM1540521	-1.20167
CTSO	GSM1540522	-0.206629
CTSO	GSM1540523	-1.62964
CTSO	GSM1540524	0.695148
CTSO	GSM1540525	-1.44299
CTSO	GSM1540526	-0.625229
CTSO	GSM1540527	-0.699376
CTSO	GSM1540528	-0.322642
CTSO	GSM1540529	0.431854
CTSO	GSM1540530	-0.535647
CTSO	GSM1540531	-0.119253
CTSO	GSM1540532	-0.711649
CTSO	GSM1540533	-0.842394
CTSO	GSM1540534	-0.348254
CTSO	GSM1540535	-0.916946
CTSO	GSM1540536	-1.55237
CTSO	GSM1540537	-0.620491
CTSO	GSM1540539	-0.669903
CTSO	GSM1540540	-1.73345
CTSO	GSM1540541	-2.5796
GPR160	GSM1540487	-0.514748
GPR160	GSM1540488	0.51774
GPR160	GSM1540489	0.628238
GPR160	GSM1540490	0.359058
GPR160	GSM1540491	1.19987
GPR160	GSM1540492	0.739447
GPR160	GSM1540493	-0.166546
GPR160	GSM1540494	2.49317
GPR160	GSM1540495	2.53059
GPR160	GSM1540496	0.61959
GPR160	GSM1540497	-0.649902
GPR160	GSM1540498	0.139057
GPR160	GSM1540499	0.174967
GPR160	GSM1540501	0.704612
GPR160	GSM1540502	1.43771
GPR160	GSM1540503	1.00818
GPR160	GSM1540505	0.449944
GPR160	GSM1540506	1.74397
GPR160	GSM1540507	-0.429687
GPR160	GSM1540508	1.22067
GPR160	GSM1540509	-1.15594
GPR160	GSM1540510	0.23828
GPR160	GSM1540511	0.166125
GPR160	GSM1540512	0.576813
GPR160	GSM1540513	1.43624
GPR160	GSM1540514	1.14863
GPR160	GSM1540515	-0.819284
GPR160	GSM1540516	-0.252167
GPR160	GSM1540517	-1.14967
GPR160	GSM1540518	-1.46759
GPR160	GSM1540519	-0.574161
GPR160	GSM1540520	-0.468828
GPR160	GSM1540521	0.0284562
GPR160	GSM1540522	-0.496639
GPR160	GSM1540523	-0.103742
GPR160	GSM1540524	-1.04474
GPR160	GSM1540525	-0.220311
GPR160	GSM1540526	0.0383135
GPR160	GSM1540527	-1.37479
GPR160	GSM1540528	0.164862
GPR160	GSM1540529	-0.716012
GPR160	GSM1540530	-0.0972982
GPR160	GSM1540531	-1.10026
GPR160	GSM1540532	0.0205462
GPR160	GSM1540533	-1.02586
GPR160	GSM1540534	-0.506693
GPR160	GSM1540535	-1.93001
GPR160	GSM1540536	-1.88108
GPR160	GSM1540537	0.330057
GPR160	GSM1540539	-0.686337
GPR160	GSM1540540	0.0776368
GPR160	GSM1540541	-1.36046
BNIP2	GSM1540487	0.193434
BNIP2	GSM1540488	0.147423
BNIP2	GSM1540489	0.758025
BNIP2	GSM1540490	-0.0863721
BNIP2	GSM1540491	0.55671
BNIP2	GSM1540492	0.902067
BNIP2	GSM1540493	0.118172
BNIP2	GSM1540494	0.830465
BNIP2	GSM1540495	-0.721474
BNIP2	GSM1540496	2.18827
BNIP2	GSM1540497	0.888438
BNIP2	GSM1540498	1.23487
BNIP2	GSM1540499	1.09757
BNIP2	GSM1540501	1.88071
BNIP2	GSM1540502	0.134102
BNIP2	GSM1540503	0.941011
BNIP2	GSM1540505	1.00749
BNIP2	GSM1540506	1.22796
BNIP2	GSM1540507	0.450653
BNIP2	GSM1540508	1.67923
BNIP2	GSM1540509	1.00481
BNIP2	GSM1540510	1.40122
BNIP2	GSM1540511	-0.891079
BNIP2	GSM1540512	0.343165
BNIP2	GSM1540513	1.30418
BNIP2	GSM1540514	0.679702
BNIP2	GSM1540515	-0.0622483
BNIP2	GSM1540516	-0.545179
BNIP2	GSM1540517	-0.951727
BNIP2	GSM1540518	-0.818942
BNIP2	GSM1540519	0.0849393
BNIP2	GSM1540520	-0.778033
BNIP2	GSM1540521	-0.45484
BNIP2	GSM1540522	-1.38278
BNIP2	GSM1540523	-0.412402
BNIP2	GSM1540524	-0.293148
BNIP2	GSM1540525	-0.786107
BNIP2	GSM1540526	-1.39774
BNIP2	GSM1540527	-0.897804
BNIP2	GSM1540528	-1.2193
BNIP2	GSM1540529	0.167002
BNIP2	GSM1540530	0.621515
BNIP2	GSM1540531	-1.73323
BNIP2	GSM1540532	-0.347283
BNIP2	GSM1540533	-0.265918
BNIP2	GSM1540534	-1.1377
BNIP2	GSM1540535	-1.44774
BNIP2	GSM1540536	-1.05048
BNIP2	GSM1540537	-0.752703
BNIP2	GSM1540539	-0.914663
BNIP2	GSM1540540	-0.433831
BNIP2	GSM1540541	-2.0604
SLC39A9	GSM1540487	-0.567429
SLC39A9	GSM1540488	-0.0264284
SLC39A9	GSM1540489	1.65792
SLC39A9	GSM1540490	0.356112
SLC39A9	GSM1540491	0.917795
SLC39A9	GSM1540492	-0.385299
SLC39A9	GSM1540493	1.65967
SLC39A9	GSM1540494	2.79525
SLC39A9	GSM1540495	0.380494
SLC39A9	GSM1540496	1.3646
SLC39A9	GSM1540497	1.90928
SLC39A9	GSM1540498	-0.314963
SLC39A9	GSM1540499	1.08276
SLC39A9	GSM1540501	1.70585
SLC39A9	GSM1540502	1.96971
SLC39A9	GSM1540503	0.977377
SLC39A9	GSM1540505	-0.405063
SLC39A9	GSM1540506	0.943277
SLC39A9	GSM1540507	-0.622678
SLC39A9	GSM1540508	0.83646
SLC39A9	GSM1540509	-0.0145011
SLC39A9	GSM1540510	0.711974
SLC39A9	GSM1540511	-0.703262
SLC39A9	GSM1540512	1.05886
SLC39A9	GSM1540513	0.548057
SLC39A9	GSM1540514	-0.0172237
SLC39A9	GSM1540515	-0.619155
SLC39A9	GSM1540516	-0.364261
SLC39A9	GSM1540517	-0.283232
SLC39A9	GSM1540518	-0.764798
SLC39A9	GSM1540519	0.945852
SLC39A9	GSM1540520	-0.590107
SLC39A9	GSM1540521	-0.597118
SLC39A9	GSM1540522	-1.08229
SLC39A9	GSM1540523	-0.497657
SLC39A9	GSM1540524	-0.405446
SLC39A9	GSM1540525	-0.977035
SLC39A9	GSM1540526	-0.722878
SLC39A9	GSM1540527	-0.995244
SLC39A9	GSM1540528	-0.899249
SLC39A9	GSM1540529	-0.767135
SLC39A9	GSM1540530	-0.411998
SLC39A9	GSM1540531	-0.971339
SLC39A9	GSM1540532	-0.865349
SLC39A9	GSM1540533	-0.446998
SLC39A9	GSM1540534	-0.658295
SLC39A9	GSM1540535	-1.10008
SLC39A9	GSM1540536	-1.24659
SLC39A9	GSM1540537	-0.884367
SLC39A9	GSM1540539	-0.659905
SLC39A9	GSM1540540	-0.532693
SLC39A9	GSM1540541	-1.42124
CNOT11	GSM1540487	0.163935
CNOT11	GSM1540488	-1.03839
CNOT11	GSM1540489	1.92086
CNOT11	GSM1540490	0.451934
CNOT11	GSM1540491	1.19782
CNOT11	GSM1540492	-0.847568
CNOT11	GSM1540493	0.963343
CNOT11	GSM1540494	2.30775
CNOT11	GSM1540495	1.93317
CNOT11	GSM1540496	1.98509
CNOT11	GSM1540497	1.12284
CNOT11	GSM1540498	-0.811472
CNOT11	GSM1540499	0.869669
CNOT11	GSM1540501	0.620747
CNOT11	GSM1540502	1.53506
CNOT11	GSM1540503	0.428746
CNOT11	GSM1540505	0.192748
CNOT11	GSM1540506	1.49267
CNOT11	GSM1540507	-0.61718
CNOT11	GSM1540508	0.522046
CNOT11	GSM1540509	-0.0671849
CNOT11	GSM1540510	0.744895
CNOT11	GSM1540511	-0.545959
CNOT11	GSM1540512	1.62008
CNOT11	GSM1540513	0.402295
CNOT11	GSM1540514	1.05047
CNOT11	GSM1540515	-0.872168
CNOT11	GSM1540516	-0.359839
CNOT11	GSM1540517	0.0956095
CNOT11	GSM1540518	-0.705969
CNOT11	GSM1540519	0.31242
CNOT11	GSM1540520	-0.968605
CNOT11	GSM1540521	-0.542105
CNOT11	GSM1540522	-1.01507
CNOT11	GSM1540523	-0.596813
CNOT11	GSM1540524	-0.107425
CNOT11	GSM1540525	-0.502871
CNOT11	GSM1540526	-0.360016
CNOT11	GSM1540527	-1.09048
CNOT11	GSM1540528	-0.456618
CNOT11	GSM1540529	-1.32474
CNOT11	GSM1540530	-0.673128
CNOT11	GSM1540531	-0.954329
CNOT11	GSM1540532	-1.14397
CNOT11	GSM1540533	-0.872446
CNOT11	GSM1540534	-0.0838252
CNOT11	GSM1540535	-0.985863
CNOT11	GSM1540536	-1.31134
CNOT11	GSM1540537	-0.618539
CNOT11	GSM1540539	-0.509567
CNOT11	GSM1540540	-0.580802
CNOT11	GSM1540541	-1.36992
CECR1	GSM1540487	-0.365118
CECR1	GSM1540488	0.642721
CECR1	GSM1540489	1.50378
CECR1	GSM1540490	0.324365
CECR1	GSM1540491	2.54935
CECR1	GSM1540492	0.127215
CECR1	GSM1540493	0.113952
CECR1	GSM1540494	1.81592
CECR1	GSM1540495	0.0297553
CECR1	GSM1540496	1.81552
CECR1	GSM1540497	-0.0199227
CECR1	GSM1540498	-0.550862
CECR1	GSM1540499	1.16949
CECR1	GSM1540501	1.66633
CECR1	GSM1540502	0.715508
CECR1	GSM1540503	0.000100678
CECR1	GSM1540505	-0.568208
CECR1	GSM1540506	1.45472
CECR1	GSM1540507	-0.507271
CECR1	GSM1540508	1.24826
CECR1	GSM1540509	0.880207
CECR1	GSM1540510	0.813308
CECR1	GSM1540511	-0.711001
CECR1	GSM1540512	0.792987
CECR1	GSM1540513	0.480261
CECR1	GSM1540514	0.253585
CECR1	GSM1540515	-0.688898
CECR1	GSM1540516	-0.824518
CECR1	GSM1540517	-0.52121
CECR1	GSM1540518	-0.0426461
CECR1	GSM1540519	1.17641
CECR1	GSM1540520	0.148998
CECR1	GSM1540521	-0.466798
CECR1	GSM1540522	0.174701
CECR1	GSM1540523	-1.06049
CECR1	GSM1540524	0.366825
CECR1	GSM1540525	-0.472355
CECR1	GSM1540526	-0.0991942
CECR1	GSM1540527	-0.248956
CECR1	GSM1540528	-1.36567
CECR1	GSM1540529	0.0223222
CECR1	GSM1540530	-0.171205
CECR1	GSM1540531	-1.40321
CECR1	GSM1540532	-1.33568
CECR1	GSM1540533	-0.880892
CECR1	GSM1540534	-0.442769
CECR1	GSM1540535	-0.53214
CECR1	GSM1540536	-1.51737
CECR1	GSM1540537	-0.531327
CECR1	GSM1540539	-1.12798
CECR1	GSM1540540	-1.64227
CECR1	GSM1540541	-2.18863
SENP1	GSM1540487	0.509946
SENP1	GSM1540488	-1.85842
SENP1	GSM1540489	0.00336744
SENP1	GSM1540490	0.508722
SENP1	GSM1540491	1.25927
SENP1	GSM1540492	0.506875
SENP1	GSM1540493	2.15092
SENP1	GSM1540494	2.59587
SENP1	GSM1540495	0.602948
SENP1	GSM1540496	1.37791
SENP1	GSM1540497	1.80691
SENP1	GSM1540498	0.0544931
SENP1	GSM1540499	0.533315
SENP1	GSM1540501	1.8922
SENP1	GSM1540502	0.548475
SENP1	GSM1540503	0.521022
SENP1	GSM1540505	0.701629
SENP1	GSM1540506	1.15134
SENP1	GSM1540507	-0.925502
SENP1	GSM1540508	-0.0979593
SENP1	GSM1540509	-0.41541
SENP1	GSM1540510	1.37165
SENP1	GSM1540511	-0.653225
SENP1	GSM1540512	1.50473
SENP1	GSM1540513	0.637645
SENP1	GSM1540514	0.90679
SENP1	GSM1540515	-0.469249
SENP1	GSM1540516	-0.281509
SENP1	GSM1540517	-0.618677
SENP1	GSM1540518	-0.41819
SENP1	GSM1540519	0.253276
SENP1	GSM1540520	-1.3777
SENP1	GSM1540521	-0.628029
SENP1	GSM1540522	-1.08117
SENP1	GSM1540523	-1.23867
SENP1	GSM1540524	-0.285182
SENP1	GSM1540525	-0.776768
SENP1	GSM1540526	-0.625459
SENP1	GSM1540527	-0.519251
SENP1	GSM1540528	-0.189603
SENP1	GSM1540529	-0.393898
SENP1	GSM1540530	-0.0974142
SENP1	GSM1540531	-1.02291
SENP1	GSM1540532	-0.842048
SENP1	GSM1540533	-0.950219
SENP1	GSM1540534	-0.579581
SENP1	GSM1540535	-1.3548
SENP1	GSM1540536	-0.630075
SENP1	GSM1540537	-0.800882
SENP1	GSM1540539	-0.44159
SENP1	GSM1540540	-0.88515
SENP1	GSM1540541	-0.940785
TRAPPC3	GSM1540487	-0.358723
TRAPPC3	GSM1540488	0.0248627
TRAPPC3	GSM1540489	1.05315
TRAPPC3	GSM1540490	0.587188
TRAPPC3	GSM1540491	1.90948
TRAPPC3	GSM1540492	-0.793606
TRAPPC3	GSM1540493	1.28685
TRAPPC3	GSM1540494	2.61626
TRAPPC3	GSM1540495	-0.465682
TRAPPC3	GSM1540496	1.95249
TRAPPC3	GSM1540497	0.92036
TRAPPC3	GSM1540498	-0.256321
TRAPPC3	GSM1540499	0.643498
TRAPPC3	GSM1540501	0.112676
TRAPPC3	GSM1540502	0.953597
TRAPPC3	GSM1540503	0.176425
TRAPPC3	GSM1540505	-0.300852
TRAPPC3	GSM1540506	1.19898
TRAPPC3	GSM1540507	-0.143848
TRAPPC3	GSM1540508	0.813177
TRAPPC3	GSM1540509	0.925595
TRAPPC3	GSM1540510	0.578805
TRAPPC3	GSM1540511	-0.321773
TRAPPC3	GSM1540512	1.46846
TRAPPC3	GSM1540513	0.471845
TRAPPC3	GSM1540514	0.411946
TRAPPC3	GSM1540515	-0.425704
TRAPPC3	GSM1540516	0.468872
TRAPPC3	GSM1540517	-0.0721928
TRAPPC3	GSM1540518	-0.415959
TRAPPC3	GSM1540519	-0.0203245
TRAPPC3	GSM1540520	-1.72794
TRAPPC3	GSM1540521	-0.0633566
TRAPPC3	GSM1540522	-0.588732
TRAPPC3	GSM1540523	-1.27664
TRAPPC3	GSM1540524	0.379327
TRAPPC3	GSM1540525	-0.191135
TRAPPC3	GSM1540526	-0.306611
TRAPPC3	GSM1540527	-0.432424
TRAPPC3	GSM1540528	0.170488
TRAPPC3	GSM1540529	-0.720691
TRAPPC3	GSM1540530	-0.333342
TRAPPC3	GSM1540531	-0.854637
TRAPPC3	GSM1540532	-0.112816
TRAPPC3	GSM1540533	-0.210216
TRAPPC3	GSM1540534	-0.274231
TRAPPC3	GSM1540535	-1.85837
TRAPPC3	GSM1540536	-2.7198
TRAPPC3	GSM1540537	-1.44802
TRAPPC3	GSM1540539	0.163183
TRAPPC3	GSM1540540	-0.844072
TRAPPC3	GSM1540541	-1.7495
TNFAIP8L2	GSM1540487	0.369001
TNFAIP8L2	GSM1540488	0.225867
TNFAIP8L2	GSM1540489	2.10945
TNFAIP8L2	GSM1540490	0.563594
TNFAIP8L2	GSM1540491	1.54823
TNFAIP8L2	GSM1540492	-1.05687
TNFAIP8L2	GSM1540493	1.24759
TNFAIP8L2	GSM1540494	1.7547
TNFAIP8L2	GSM1540495	2.10806
TNFAIP8L2	GSM1540496	2.00766
TNFAIP8L2	GSM1540497	0.0946209
TNFAIP8L2	GSM1540498	-0.863241
TNFAIP8L2	GSM1540499	0.290333
TNFAIP8L2	GSM1540501	-0.116538
TNFAIP8L2	GSM1540502	0.528801
TNFAIP8L2	GSM1540503	0.199812
TNFAIP8L2	GSM1540505	-0.144812
TNFAIP8L2	GSM1540506	1.62861
TNFAIP8L2	GSM1540507	-1.09825
TNFAIP8L2	GSM1540508	1.24315
TNFAIP8L2	GSM1540509	-0.249664
TNFAIP8L2	GSM1540510	-0.0117261
TNFAIP8L2	GSM1540511	-0.452356
TNFAIP8L2	GSM1540512	1.57396
TNFAIP8L2	GSM1540513	0.574868
TNFAIP8L2	GSM1540514	0.960894
TNFAIP8L2	GSM1540515	-0.824596
TNFAIP8L2	GSM1540516	-0.424783
TNFAIP8L2	GSM1540517	0.0119825
TNFAIP8L2	GSM1540518	-0.407036
TNFAIP8L2	GSM1540519	0.416652
TNFAIP8L2	GSM1540520	-1.43853
TNFAIP8L2	GSM1540521	0.0991873
TNFAIP8L2	GSM1540522	-0.66325
TNFAIP8L2	GSM1540523	-0.623007
TNFAIP8L2	GSM1540524	0.428644
TNFAIP8L2	GSM1540525	-0.489364
TNFAIP8L2	GSM1540526	0.185639
TNFAIP8L2	GSM1540527	-0.460126
TNFAIP8L2	GSM1540528	-0.199254
TNFAIP8L2	GSM1540529	-0.507967
TNFAIP8L2	GSM1540530	-0.877458
TNFAIP8L2	GSM1540531	-1.43567
TNFAIP8L2	GSM1540532	-0.976025
TNFAIP8L2	GSM1540533	-0.700233
TNFAIP8L2	GSM1540534	0.363129
TNFAIP8L2	GSM1540535	-1.553
TNFAIP8L2	GSM1540536	-1.81297
TNFAIP8L2	GSM1540537	-0.389418
TNFAIP8L2	GSM1540539	-0.119331
TNFAIP8L2	GSM1540540	-1.3172
TNFAIP8L2	GSM1540541	-1.32175
SLC39A1	GSM1540487	-0.875308
SLC39A1	GSM1540488	0.526775
SLC39A1	GSM1540489	2.1229
SLC39A1	GSM1540490	0.309217
SLC39A1	GSM1540491	1.87188
SLC39A1	GSM1540492	-1.00454
SLC39A1	GSM1540493	0.455935
SLC39A1	GSM1540494	1.11708
SLC39A1	GSM1540495	0.71625
SLC39A1	GSM1540496	1.84854
SLC39A1	GSM1540497	0.856235
SLC39A1	GSM1540498	-0.31435
SLC39A1	GSM1540499	1.08767
SLC39A1	GSM1540501	1.23228
SLC39A1	GSM1540502	1.15691
SLC39A1	GSM1540503	0.252977
SLC39A1	GSM1540505	-0.00482576
SLC39A1	GSM1540506	1.41369
SLC39A1	GSM1540507	-0.967076
SLC39A1	GSM1540508	0.809838
SLC39A1	GSM1540509	1.71254
SLC39A1	GSM1540510	0.489624
SLC39A1	GSM1540511	-0.617441
SLC39A1	GSM1540512	0.346417
SLC39A1	GSM1540513	0.169649
SLC39A1	GSM1540514	0.51751
SLC39A1	GSM1540515	-1.09981
SLC39A1	GSM1540516	-0.396844
SLC39A1	GSM1540517	-0.415442
SLC39A1	GSM1540518	-0.397403
SLC39A1	GSM1540519	1.92562
SLC39A1	GSM1540520	-0.892372
SLC39A1	GSM1540521	-0.431576
SLC39A1	GSM1540522	-0.324183
SLC39A1	GSM1540523	-0.906263
SLC39A1	GSM1540524	0.376883
SLC39A1	GSM1540525	0.109566
SLC39A1	GSM1540526	0.0346332
SLC39A1	GSM1540527	-0.944542
SLC39A1	GSM1540528	-0.416699
SLC39A1	GSM1540529	-0.722564
SLC39A1	GSM1540530	-0.685981
SLC39A1	GSM1540531	-1.57414
SLC39A1	GSM1540532	-1.05729
SLC39A1	GSM1540533	0.0874328
SLC39A1	GSM1540534	-0.30045
SLC39A1	GSM1540535	-0.631847
SLC39A1	GSM1540536	-1.07207
SLC39A1	GSM1540537	-0.858526
SLC39A1	GSM1540539	-1.40697
SLC39A1	GSM1540540	-1.25621
SLC39A1	GSM1540541	-1.97333
MOB3A	GSM1540487	-0.425627
MOB3A	GSM1540488	-0.151589
MOB3A	GSM1540489	1.73434
MOB3A	GSM1540490	0.498425
MOB3A	GSM1540491	2.32368
MOB3A	GSM1540492	-0.856283
MOB3A	GSM1540493	0.878326
MOB3A	GSM1540494	2.0213
MOB3A	GSM1540495	0.634406
MOB3A	GSM1540496	1.40484
MOB3A	GSM1540497	1.2987
MOB3A	GSM1540498	-0.913539
MOB3A	GSM1540499	0.745333
MOB3A	GSM1540501	1.65612
MOB3A	GSM1540502	0.891145
MOB3A	GSM1540503	0.0213643
MOB3A	GSM1540505	-0.247771
MOB3A	GSM1540506	0.347474
MOB3A	GSM1540507	-0.629053
MOB3A	GSM1540508	1.25564
MOB3A	GSM1540509	1.31624
MOB3A	GSM1540510	-0.0360839
MOB3A	GSM1540511	-0.618974
MOB3A	GSM1540512	0.674625
MOB3A	GSM1540513	0.641176
MOB3A	GSM1540514	0.695238
MOB3A	GSM1540515	-1.11746
MOB3A	GSM1540516	-0.895044
MOB3A	GSM1540517	-0.59317
MOB3A	GSM1540518	-0.550783
MOB3A	GSM1540519	1.8333
MOB3A	GSM1540520	-0.709273
MOB3A	GSM1540521	-0.73347
MOB3A	GSM1540522	0.0894508
MOB3A	GSM1540523	-1.09028
MOB3A	GSM1540524	0.137678
MOB3A	GSM1540525	0.380983
MOB3A	GSM1540526	0.0831498
MOB3A	GSM1540527	-0.907978
MOB3A	GSM1540528	-0.556587
MOB3A	GSM1540529	-1.00336
MOB3A	GSM1540530	-0.770373
MOB3A	GSM1540531	-1.12718
MOB3A	GSM1540532	-1.46159
MOB3A	GSM1540533	-0.0711216
MOB3A	GSM1540534	-0.60186
MOB3A	GSM1540535	-0.879188
MOB3A	GSM1540536	-0.473933
MOB3A	GSM1540537	-0.231336
MOB3A	GSM1540539	-0.820299
MOB3A	GSM1540540	-1.06624
MOB3A	GSM1540541	-2.02349
TAPBP	GSM1540487	-0.431833
TAPBP	GSM1540488	1.08617
TAPBP	GSM1540489	0.279794
TAPBP	GSM1540490	0.331281
TAPBP	GSM1540491	0.904431
TAPBP	GSM1540492	-0.544106
TAPBP	GSM1540493	0.142888
TAPBP	GSM1540494	1.54942
TAPBP	GSM1540495	0.333959
TAPBP	GSM1540496	0.972251
TAPBP	GSM1540497	1.1174
TAPBP	GSM1540498	-0.553585
TAPBP	GSM1540499	1.38284
TAPBP	GSM1540501	3.25604
TAPBP	GSM1540502	2.38633
TAPBP	GSM1540503	0.432224
TAPBP	GSM1540505	-0.408233
TAPBP	GSM1540506	1.67981
TAPBP	GSM1540507	-0.141006
TAPBP	GSM1540508	0.915825
TAPBP	GSM1540509	0.678488
TAPBP	GSM1540510	0.761149
TAPBP	GSM1540511	-0.640154
TAPBP	GSM1540512	-0.0858855
TAPBP	GSM1540513	-0.087301
TAPBP	GSM1540514	-0.735333
TAPBP	GSM1540515	-0.546352
TAPBP	GSM1540516	-0.779498
TAPBP	GSM1540517	-0.597494
TAPBP	GSM1540518	-0.463234
TAPBP	GSM1540519	0.00604072
TAPBP	GSM1540520	0.22591
TAPBP	GSM1540521	-1.09231
TAPBP	GSM1540522	-0.350828
TAPBP	GSM1540523	-0.420969
TAPBP	GSM1540524	0.0102154
TAPBP	GSM1540525	0.0233037
TAPBP	GSM1540526	-0.533651
TAPBP	GSM1540527	-0.0853064
TAPBP	GSM1540528	-0.0933517
TAPBP	GSM1540529	-0.317582
TAPBP	GSM1540530	-0.473632
TAPBP	GSM1540531	-1.65517
TAPBP	GSM1540532	-0.775888
TAPBP	GSM1540533	-0.147453
TAPBP	GSM1540534	-0.96725
TAPBP	GSM1540535	0.50996
TAPBP	GSM1540536	-0.00230672
TAPBP	GSM1540537	-0.76631
TAPBP	GSM1540539	-1.33593
TAPBP	GSM1540540	-1.40458
TAPBP	GSM1540541	-2.54921
HAT1	GSM1540487	0.47468
HAT1	GSM1540488	-0.417857
HAT1	GSM1540489	1.3239
HAT1	GSM1540490	0.782329
HAT1	GSM1540491	-0.0130982
HAT1	GSM1540492	1.37196
HAT1	GSM1540493	-0.358532
HAT1	GSM1540494	0.88045
HAT1	GSM1540495	0.858065
HAT1	GSM1540496	2.11311
HAT1	GSM1540497	-0.0828425
HAT1	GSM1540498	0.0985752
HAT1	GSM1540499	0.28301
HAT1	GSM1540501	0.341891
HAT1	GSM1540502	0.316128
HAT1	GSM1540503	1.33406
HAT1	GSM1540505	0.409364
HAT1	GSM1540506	2.7707
HAT1	GSM1540507	-0.327353
HAT1	GSM1540508	0.840558
HAT1	GSM1540509	-0.47892
HAT1	GSM1540510	2.63169
HAT1	GSM1540511	0.15723
HAT1	GSM1540512	0.781693
HAT1	GSM1540513	0.294277
HAT1	GSM1540514	0.100296
HAT1	GSM1540515	-0.192558
HAT1	GSM1540516	0.277466
HAT1	GSM1540517	-0.482162
HAT1	GSM1540518	-0.76519
HAT1	GSM1540519	-0.183135
HAT1	GSM1540520	-0.47617
HAT1	GSM1540521	-1.1916
HAT1	GSM1540522	-1.74528
HAT1	GSM1540523	-1.12415
HAT1	GSM1540524	-0.0448801
HAT1	GSM1540525	-0.616128
HAT1	GSM1540526	-0.638939
HAT1	GSM1540527	-0.734222
HAT1	GSM1540528	0.962916
HAT1	GSM1540529	-0.669274
HAT1	GSM1540530	0.167723
HAT1	GSM1540531	-0.981062
HAT1	GSM1540532	-0.798066
HAT1	GSM1540533	-1.19186
HAT1	GSM1540534	-0.229678
HAT1	GSM1540535	-0.480296
HAT1	GSM1540536	-0.621392
HAT1	GSM1540537	-0.513548
HAT1	GSM1540539	-0.529547
HAT1	GSM1540540	-1.1589
HAT1	GSM1540541	-2.52545
MAF1	GSM1540487	1.48504
MAF1	GSM1540488	0.0231822
MAF1	GSM1540489	0.977425
MAF1	GSM1540490	1.5255
MAF1	GSM1540491	0.986416
MAF1	GSM1540492	-0.502506
MAF1	GSM1540493	1.8733
MAF1	GSM1540494	1.37859
MAF1	GSM1540495	-0.158434
MAF1	GSM1540496	1.10774
MAF1	GSM1540497	1.47683
MAF1	GSM1540498	-0.14526
MAF1	GSM1540499	1.04382
MAF1	GSM1540501	-0.541431
MAF1	GSM1540502	0.49406
MAF1	GSM1540503	0.98749
MAF1	GSM1540505	0.250442
MAF1	GSM1540506	1.16863
MAF1	GSM1540507	-0.840897
MAF1	GSM1540508	0.377973
MAF1	GSM1540509	-0.195657
MAF1	GSM1540510	0.810976
MAF1	GSM1540511	0.0960651
MAF1	GSM1540512	1.13299
MAF1	GSM1540513	0.563509
MAF1	GSM1540514	0.969147
MAF1	GSM1540515	-0.18366
MAF1	GSM1540516	0.518709
MAF1	GSM1540517	-0.099304
MAF1	GSM1540518	-0.631152
MAF1	GSM1540519	0.961963
MAF1	GSM1540520	-0.998642
MAF1	GSM1540521	0.13047
MAF1	GSM1540522	-0.253182
MAF1	GSM1540523	-0.941765
MAF1	GSM1540524	0.23366
MAF1	GSM1540525	-0.800358
MAF1	GSM1540526	-0.0226589
MAF1	GSM1540527	-1.14037
MAF1	GSM1540528	-0.93745
MAF1	GSM1540529	-0.463098
MAF1	GSM1540530	0.0513449
MAF1	GSM1540531	-0.963706
MAF1	GSM1540532	-0.583112
MAF1	GSM1540533	0.145521
MAF1	GSM1540534	-0.249105
MAF1	GSM1540535	-2.0276
MAF1	GSM1540536	-2.1686
MAF1	GSM1540537	-1.03179
MAF1	GSM1540539	-1.41507
MAF1	GSM1540540	-0.923131
MAF1	GSM1540541	-2.55286
DARS	GSM1540487	0.505833
DARS	GSM1540488	-0.686058
DARS	GSM1540489	0.829986
DARS	GSM1540490	0.531066
DARS	GSM1540491	0.770669
DARS	GSM1540492	-0.240108
DARS	GSM1540493	1.7025
DARS	GSM1540494	2.24457
DARS	GSM1540495	1.53947
DARS	GSM1540496	0.992849
DARS	GSM1540497	0.593366
DARS	GSM1540498	-0.374416
DARS	GSM1540499	0.871318
DARS	GSM1540501	-0.568219
DARS	GSM1540502	1.19307
DARS	GSM1540503	1.01306
DARS	GSM1540505	0.460453
DARS	GSM1540506	1.39306
DARS	GSM1540507	-0.957596
DARS	GSM1540508	0.393245
DARS	GSM1540509	-0.549902
DARS	GSM1540510	0.975641
DARS	GSM1540511	0.753005
DARS	GSM1540512	1.56135
DARS	GSM1540513	0.642308
DARS	GSM1540514	0.930241
DARS	GSM1540515	-0.224656
DARS	GSM1540516	0.342558
DARS	GSM1540517	0.138132
DARS	GSM1540518	-0.245217
DARS	GSM1540519	-0.133097
DARS	GSM1540520	-1.67467
DARS	GSM1540521	0.267635
DARS	GSM1540522	-0.984687
DARS	GSM1540523	-0.555169
DARS	GSM1540524	-0.23897
DARS	GSM1540525	-0.511617
DARS	GSM1540526	-0.126472
DARS	GSM1540527	-0.237059
DARS	GSM1540528	-0.239112
DARS	GSM1540529	-0.991791
DARS	GSM1540530	-0.248924
DARS	GSM1540531	-0.984827
DARS	GSM1540532	-0.428952
DARS	GSM1540533	-0.871508
DARS	GSM1540534	0.179219
DARS	GSM1540535	-1.99817
DARS	GSM1540536	-2.66833
DARS	GSM1540537	-0.690263
DARS	GSM1540539	-0.295707
DARS	GSM1540540	-1.20573
DARS	GSM1540541	-1.89338
C17orf72	GSM1540487	0.410709
C17orf72	GSM1540488	-0.0144263
C17orf72	GSM1540489	-0.707666
C17orf72	GSM1540490	0.217063
C17orf72	GSM1540491	-2.66542
C17orf72	GSM1540492	0.553312
C17orf72	GSM1540493	-0.055662
C17orf72	GSM1540494	-0.460997
C17orf72	GSM1540495	-0.363749
C17orf72	GSM1540496	-1.06097
C17orf72	GSM1540497	-0.491633
C17orf72	GSM1540498	-0.326206
C17orf72	GSM1540499	-0.260169
C17orf72	GSM1540501	-0.402052
C17orf72	GSM1540502	-1.01399
C17orf72	GSM1540503	-0.835186
C17orf72	GSM1540505	-1.75817
C17orf72	GSM1540506	-1.08087
C17orf72	GSM1540507	0.525164
C17orf72	GSM1540508	-1.39402
C17orf72	GSM1540509	1.84297
C17orf72	GSM1540510	-1.40742
C17orf72	GSM1540511	-0.943961
C17orf72	GSM1540512	-0.383357
C17orf72	GSM1540513	-0.688958
C17orf72	GSM1540514	-0.488456
C17orf72	GSM1540515	0.925172
C17orf72	GSM1540516	0.911742
C17orf72	GSM1540517	1.38536
C17orf72	GSM1540518	0.928893
C17orf72	GSM1540519	-1.49507
C17orf72	GSM1540520	0.957198
C17orf72	GSM1540521	0.958285
C17orf72	GSM1540522	1.06232
C17orf72	GSM1540523	0.722464
C17orf72	GSM1540524	-0.532608
C17orf72	GSM1540525	0.185869
C17orf72	GSM1540526	0.771399
C17orf72	GSM1540527	1.463
C17orf72	GSM1540528	-0.541273
C17orf72	GSM1540529	-0.213048
C17orf72	GSM1540530	0.875279
C17orf72	GSM1540531	1.03665
C17orf72	GSM1540532	0.736824
C17orf72	GSM1540533	1.24695
C17orf72	GSM1540534	1.23586
C17orf72	GSM1540535	1.69501
C17orf72	GSM1540536	0.27667
C17orf72	GSM1540537	-1.38365
C17orf72	GSM1540539	-0.654986
C17orf72	GSM1540540	1.02191
C17orf72	GSM1540541	-0.322105
TMEM131	GSM1540487	0.201613
TMEM131	GSM1540488	0.333388
TMEM131	GSM1540489	1.3706
TMEM131	GSM1540490	0.329956
TMEM131	GSM1540491	0.669162
TMEM131	GSM1540492	-0.475158
TMEM131	GSM1540493	0.523276
TMEM131	GSM1540494	1.88838
TMEM131	GSM1540495	1.22674
TMEM131	GSM1540496	3.24484
TMEM131	GSM1540497	0.0527652
TMEM131	GSM1540498	-0.613426
TMEM131	GSM1540499	1.8253
TMEM131	GSM1540501	1.27306
TMEM131	GSM1540502	1.50391
TMEM131	GSM1540503	0.368411
TMEM131	GSM1540505	0.220353
TMEM131	GSM1540506	1.77709
TMEM131	GSM1540507	-0.740686
TMEM131	GSM1540508	0.562229
TMEM131	GSM1540509	0.980346
TMEM131	GSM1540510	-0.0739282
TMEM131	GSM1540511	-1.2805
TMEM131	GSM1540512	1.09966
TMEM131	GSM1540513	-0.196351
TMEM131	GSM1540514	-0.275004
TMEM131	GSM1540515	-0.214387
TMEM131	GSM1540516	-0.767795
TMEM131	GSM1540517	-0.154118
TMEM131	GSM1540518	-0.366019
TMEM131	GSM1540519	0.193916
TMEM131	GSM1540520	-0.502308
TMEM131	GSM1540521	-0.289414
TMEM131	GSM1540522	-0.583454
TMEM131	GSM1540523	-1.64145
TMEM131	GSM1540524	-0.142078
TMEM131	GSM1540525	-0.907911
TMEM131	GSM1540526	-0.859962
TMEM131	GSM1540527	-0.607643
TMEM131	GSM1540528	-1.76928
TMEM131	GSM1540529	0.142877
TMEM131	GSM1540530	-0.609944
TMEM131	GSM1540531	-1.23436
TMEM131	GSM1540532	-0.417977
TMEM131	GSM1540533	-0.775827
TMEM131	GSM1540534	-0.0527831
TMEM131	GSM1540535	-0.0743642
TMEM131	GSM1540536	-0.760443
TMEM131	GSM1540537	-0.259447
TMEM131	GSM1540539	-0.47632
TMEM131	GSM1540540	-1.62634
TMEM131	GSM1540541	-1.03919
RAB11B	GSM1540487	-0.0375129
RAB11B	GSM1540488	0.247948
RAB11B	GSM1540489	1.53595
RAB11B	GSM1540490	1.38676
RAB11B	GSM1540491	2.82745
RAB11B	GSM1540492	0.128782
RAB11B	GSM1540493	0.561617
RAB11B	GSM1540494	2.09401
RAB11B	GSM1540495	2.61883
RAB11B	GSM1540496	0.981422
RAB11B	GSM1540497	0.355072
RAB11B	GSM1540498	-1.42184
RAB11B	GSM1540499	1.4139
RAB11B	GSM1540501	0.151597
RAB11B	GSM1540502	0.892808
RAB11B	GSM1540503	0.45192
RAB11B	GSM1540505	-0.566169
RAB11B	GSM1540506	0.643394
RAB11B	GSM1540507	-0.422434
RAB11B	GSM1540508	0.210105
RAB11B	GSM1540509	0.0482119
RAB11B	GSM1540510	0.0222058
RAB11B	GSM1540511	-0.0950098
RAB11B	GSM1540512	0.575223
RAB11B	GSM1540513	0.702601
RAB11B	GSM1540514	0.328238
RAB11B	GSM1540515	0.0722156
RAB11B	GSM1540516	-0.470337
RAB11B	GSM1540517	-0.319261
RAB11B	GSM1540518	-0.385516
RAB11B	GSM1540519	0.0661601
RAB11B	GSM1540520	-1.18863
RAB11B	GSM1540521	-0.425002
RAB11B	GSM1540522	-0.362032
RAB11B	GSM1540523	-0.853829
RAB11B	GSM1540524	0.0280552
RAB11B	GSM1540525	-0.337607
RAB11B	GSM1540526	-0.43888
RAB11B	GSM1540527	-0.231157
RAB11B	GSM1540528	-0.514009
RAB11B	GSM1540529	-0.4351
RAB11B	GSM1540530	-0.555378
RAB11B	GSM1540531	-1.65694
RAB11B	GSM1540532	-0.730368
RAB11B	GSM1540533	-0.313441
RAB11B	GSM1540534	0.366507
RAB11B	GSM1540535	-0.583128
RAB11B	GSM1540536	-1.06112
RAB11B	GSM1540537	-0.245413
RAB11B	GSM1540539	-1.25115
RAB11B	GSM1540540	-1.15253
RAB11B	GSM1540541	-2.65718
APOOL	GSM1540487	0.251212
APOOL	GSM1540488	-0.398818
APOOL	GSM1540489	1.14322
APOOL	GSM1540490	0.581752
APOOL	GSM1540491	1.67369
APOOL	GSM1540492	-0.484889
APOOL	GSM1540493	1.80414
APOOL	GSM1540494	2.44094
APOOL	GSM1540495	1.9894
APOOL	GSM1540496	1.51436
APOOL	GSM1540497	0.012606
APOOL	GSM1540498	-0.555635
APOOL	GSM1540499	0.926349
APOOL	GSM1540501	-0.479253
APOOL	GSM1540502	1.1011
APOOL	GSM1540503	0.404113
APOOL	GSM1540505	1.19098
APOOL	GSM1540506	2.00966
APOOL	GSM1540507	-1.57151
APOOL	GSM1540508	-0.716606
APOOL	GSM1540509	-0.599944
APOOL	GSM1540510	0.844606
APOOL	GSM1540511	-0.520881
APOOL	GSM1540512	1.34295
APOOL	GSM1540513	0.56217
APOOL	GSM1540514	1.41579
APOOL	GSM1540515	-0.327397
APOOL	GSM1540516	-0.299879
APOOL	GSM1540517	-0.129476
APOOL	GSM1540518	-0.280654
APOOL	GSM1540519	0.474347
APOOL	GSM1540520	-1.19973
APOOL	GSM1540521	-1.09199
APOOL	GSM1540522	-0.449903
APOOL	GSM1540523	-0.68777
APOOL	GSM1540524	-0.519516
APOOL	GSM1540525	-0.902498
APOOL	GSM1540526	-0.614868
APOOL	GSM1540527	-0.172124
APOOL	GSM1540528	-0.794009
APOOL	GSM1540529	-0.311797
APOOL	GSM1540530	-0.545179
APOOL	GSM1540531	-0.379102
APOOL	GSM1540532	-0.488483
APOOL	GSM1540533	-0.53804
APOOL	GSM1540534	-0.708404
APOOL	GSM1540535	-1.24526
APOOL	GSM1540536	-1.24791
APOOL	GSM1540537	-0.414297
APOOL	GSM1540539	-0.965655
APOOL	GSM1540540	-0.758046
APOOL	GSM1540541	-1.28387
KLF4	GSM1540487	-0.201186
KLF4	GSM1540488	0.110992
KLF4	GSM1540489	1.32593
KLF4	GSM1540490	-0.0606562
KLF4	GSM1540491	1.45101
KLF4	GSM1540492	-0.199223
KLF4	GSM1540493	-0.894212
KLF4	GSM1540494	0.149735
KLF4	GSM1540495	-0.227113
KLF4	GSM1540496	1.74825
KLF4	GSM1540497	1.05386
KLF4	GSM1540498	1.38104
KLF4	GSM1540499	1.09677
KLF4	GSM1540501	3.01755
KLF4	GSM1540502	1.20283
KLF4	GSM1540503	-0.0783996
KLF4	GSM1540505	-0.168482
KLF4	GSM1540506	1.45887
KLF4	GSM1540507	0.474205
KLF4	GSM1540508	1.35186
KLF4	GSM1540509	1.43338
KLF4	GSM1540510	0.279357
KLF4	GSM1540511	-1.08719
KLF4	GSM1540512	0.0643126
KLF4	GSM1540513	0.844135
KLF4	GSM1540514	0.334891
KLF4	GSM1540515	-0.90296
KLF4	GSM1540516	-0.947661
KLF4	GSM1540517	-1.40142
KLF4	GSM1540518	-1.14667
KLF4	GSM1540519	0.164042
KLF4	GSM1540520	0.215119
KLF4	GSM1540521	-0.276021
KLF4	GSM1540522	-0.644094
KLF4	GSM1540523	-1.03237
KLF4	GSM1540524	-0.716357
KLF4	GSM1540525	-0.737704
KLF4	GSM1540526	-0.575009
KLF4	GSM1540527	-1.2025
KLF4	GSM1540528	-0.629905
KLF4	GSM1540529	0.217208
KLF4	GSM1540530	-0.0483674
KLF4	GSM1540531	-1.68393
KLF4	GSM1540532	-1.02255
KLF4	GSM1540533	-0.637285
KLF4	GSM1540534	-0.651155
KLF4	GSM1540535	0.920924
KLF4	GSM1540536	0.499855
KLF4	GSM1540537	-0.919006
KLF4	GSM1540539	-0.332956
KLF4	GSM1540540	-0.686576
KLF4	GSM1540541	-1.68515
C6orf136	GSM1540487	-0.259044
C6orf136	GSM1540488	-1.49438
C6orf136	GSM1540489	1.37993
C6orf136	GSM1540490	0.721891
C6orf136	GSM1540491	-0.384937
C6orf136	GSM1540492	-0.268496
C6orf136	GSM1540493	1.00943
C6orf136	GSM1540494	1.24077
C6orf136	GSM1540495	2.48537
C6orf136	GSM1540496	0.520104
C6orf136	GSM1540497	1.63565
C6orf136	GSM1540498	-0.889507
C6orf136	GSM1540499	1.85838
C6orf136	GSM1540501	1.23438
C6orf136	GSM1540502	2.24891
C6orf136	GSM1540503	0.420476
C6orf136	GSM1540505	-0.426186
C6orf136	GSM1540506	1.22296
C6orf136	GSM1540507	-0.70743
C6orf136	GSM1540508	0.714721
C6orf136	GSM1540509	-0.0442798
C6orf136	GSM1540510	0.752602
C6orf136	GSM1540511	0.607454
C6orf136	GSM1540512	1.66072
C6orf136	GSM1540513	1.2939
C6orf136	GSM1540514	0.783494
C6orf136	GSM1540515	-0.696265
C6orf136	GSM1540516	-0.636835
C6orf136	GSM1540517	-0.561576
C6orf136	GSM1540518	-0.749821
C6orf136	GSM1540519	0.437047
C6orf136	GSM1540520	-0.785278
C6orf136	GSM1540521	-0.799916
C6orf136	GSM1540522	-0.697776
C6orf136	GSM1540523	-1.08576
C6orf136	GSM1540524	-0.499791
C6orf136	GSM1540525	-0.461474
C6orf136	GSM1540526	-0.880588
C6orf136	GSM1540527	-0.812272
C6orf136	GSM1540528	-1.11056
C6orf136	GSM1540529	-0.692939
C6orf136	GSM1540530	-0.450594
C6orf136	GSM1540531	-0.820777
C6orf136	GSM1540532	-0.944015
C6orf136	GSM1540533	-0.238098
C6orf136	GSM1540534	-0.386302
C6orf136	GSM1540535	-0.125949
C6orf136	GSM1540536	-0.450691
C6orf136	GSM1540537	-1.13551
C6orf136	GSM1540539	-0.781036
C6orf136	GSM1540540	-0.649781
C6orf136	GSM1540541	-1.30031
ISOC1	GSM1540487	-1.1425
ISOC1	GSM1540488	-0.903704
ISOC1	GSM1540489	1.00191
ISOC1	GSM1540490	0.883248
ISOC1	GSM1540491	-0.482635
ISOC1	GSM1540492	0.86902
ISOC1	GSM1540493	0.234479
ISOC1	GSM1540494	1.63728
ISOC1	GSM1540495	1.24226
ISOC1	GSM1540496	1.69529
ISOC1	GSM1540497	1.01935
ISOC1	GSM1540498	0.156319
ISOC1	GSM1540499	0.973873
ISOC1	GSM1540501	2.29511
ISOC1	GSM1540502	1.90299
ISOC1	GSM1540503	0.515201
ISOC1	GSM1540505	-0.0458696
ISOC1	GSM1540506	1.55057
ISOC1	GSM1540507	-0.182956
ISOC1	GSM1540508	0.376009
ISOC1	GSM1540509	-1.03869
ISOC1	GSM1540510	1.31679
ISOC1	GSM1540511	0.558058
ISOC1	GSM1540512	1.16562
ISOC1	GSM1540513	-0.0735595
ISOC1	GSM1540514	0.85246
ISOC1	GSM1540515	-0.556193
ISOC1	GSM1540516	0.416402
ISOC1	GSM1540517	-0.352743
ISOC1	GSM1540518	-0.0089726
ISOC1	GSM1540519	-0.939677
ISOC1	GSM1540520	-0.800237
ISOC1	GSM1540521	-1.60424
ISOC1	GSM1540522	-0.591234
ISOC1	GSM1540523	0.060548
ISOC1	GSM1540524	0.168405
ISOC1	GSM1540525	-0.0803041
ISOC1	GSM1540526	-0.487172
ISOC1	GSM1540527	-1.35055
ISOC1	GSM1540528	-1.71457
ISOC1	GSM1540529	0.190362
ISOC1	GSM1540530	-1.21381
ISOC1	GSM1540531	-0.332556
ISOC1	GSM1540532	-0.35653
ISOC1	GSM1540533	-1.09734
ISOC1	GSM1540534	-0.149098
ISOC1	GSM1540535	-0.36233
ISOC1	GSM1540536	-0.536787
ISOC1	GSM1540537	-0.833063
ISOC1	GSM1540539	-0.588033
ISOC1	GSM1540540	-1.34259
ISOC1	GSM1540541	-1.91359
LYPLA1	GSM1540487	-1.53816
LYPLA1	GSM1540488	0.754925
LYPLA1	GSM1540489	0.719369
LYPLA1	GSM1540490	0.0474442
LYPLA1	GSM1540491	1.368
LYPLA1	GSM1540492	0.709711
LYPLA1	GSM1540493	-0.139003
LYPLA1	GSM1540494	1.25135
LYPLA1	GSM1540495	-0.545755
LYPLA1	GSM1540496	2.17063
LYPLA1	GSM1540497	-0.0236585
LYPLA1	GSM1540498	-0.0971089
LYPLA1	GSM1540499	0.209428
LYPLA1	GSM1540501	-0.0449682
LYPLA1	GSM1540502	0.533248
LYPLA1	GSM1540503	0.631641
LYPLA1	GSM1540505	0.711129
LYPLA1	GSM1540506	1.93568
LYPLA1	GSM1540507	-0.0315986
LYPLA1	GSM1540508	1.40465
LYPLA1	GSM1540509	1.22532
LYPLA1	GSM1540510	1.69334
LYPLA1	GSM1540511	0.0234495
LYPLA1	GSM1540512	0.735069
LYPLA1	GSM1540513	1.3285
LYPLA1	GSM1540514	1.24547
LYPLA1	GSM1540515	-0.645576
LYPLA1	GSM1540516	0.23177
LYPLA1	GSM1540517	-0.5733
LYPLA1	GSM1540518	-0.599577
LYPLA1	GSM1540519	0.92512
LYPLA1	GSM1540520	-0.656545
LYPLA1	GSM1540521	-0.899255
LYPLA1	GSM1540522	-0.761337
LYPLA1	GSM1540523	-0.881733
LYPLA1	GSM1540524	0.060784
LYPLA1	GSM1540525	-0.704773
LYPLA1	GSM1540526	-1.63002
LYPLA1	GSM1540527	-0.610089
LYPLA1	GSM1540528	-0.164437
LYPLA1	GSM1540529	-0.622333
LYPLA1	GSM1540530	0.524065
LYPLA1	GSM1540531	-1.47201
LYPLA1	GSM1540532	-0.561711
LYPLA1	GSM1540533	-0.505419
LYPLA1	GSM1540534	-0.752386
LYPLA1	GSM1540535	-2.13745
LYPLA1	GSM1540536	-2.12254
LYPLA1	GSM1540537	0.0190256
LYPLA1	GSM1540539	0.131282
LYPLA1	GSM1540540	-0.481999
LYPLA1	GSM1540541	-1.38765
C19orf12	GSM1540487	-0.0245552
C19orf12	GSM1540488	-1.30319
C19orf12	GSM1540489	1.30046
C19orf12	GSM1540490	0.926895
C19orf12	GSM1540491	1.8637
C19orf12	GSM1540492	-0.599629
C19orf12	GSM1540493	1.03283
C19orf12	GSM1540494	2.98347
C19orf12	GSM1540495	1.06445
C19orf12	GSM1540496	1.24712
C19orf12	GSM1540497	1.42522
C19orf12	GSM1540498	-0.830974
C19orf12	GSM1540499	0.780493
C19orf12	GSM1540501	0.826817
C19orf12	GSM1540502	0.799316
C19orf12	GSM1540503	-0.184215
C19orf12	GSM1540505	0.184006
C19orf12	GSM1540506	1.4423
C19orf12	GSM1540507	-0.692744
C19orf12	GSM1540508	0.0881356
C19orf12	GSM1540509	0.717811
C19orf12	GSM1540510	0.228746
C19orf12	GSM1540511	-0.103127
C19orf12	GSM1540512	1.55726
C19orf12	GSM1540513	0.34607
C19orf12	GSM1540514	0.48672
C19orf12	GSM1540515	-0.190313
C19orf12	GSM1540516	0.0708038
C19orf12	GSM1540517	-0.0392628
C19orf12	GSM1540518	-0.195173
C19orf12	GSM1540519	1.46881
C19orf12	GSM1540520	-1.27042
C19orf12	GSM1540521	-0.9409
C19orf12	GSM1540522	-0.943173
C19orf12	GSM1540523	-1.12828
C19orf12	GSM1540524	0.00421248
C19orf12	GSM1540525	-0.879982
C19orf12	GSM1540526	-0.721208
C19orf12	GSM1540527	-0.770773
C19orf12	GSM1540528	-0.757864
C19orf12	GSM1540529	-0.441147
C19orf12	GSM1540530	-0.628492
C19orf12	GSM1540531	-1.38247
C19orf12	GSM1540532	-0.773053
C19orf12	GSM1540533	-0.419753
C19orf12	GSM1540534	-0.398046
C19orf12	GSM1540535	-1.48422
C19orf12	GSM1540536	-1.62249
C19orf12	GSM1540537	-0.141867
C19orf12	GSM1540539	-0.0696183
C19orf12	GSM1540540	-0.695058
C19orf12	GSM1540541	-1.21366
WDR26	GSM1540487	-0.66149
WDR26	GSM1540488	-0.741758
WDR26	GSM1540489	0.434061
WDR26	GSM1540490	-0.0952811
WDR26	GSM1540491	-0.516495
WDR26	GSM1540492	0.817282
WDR26	GSM1540493	-0.149199
WDR26	GSM1540494	1.42601
WDR26	GSM1540495	0.633436
WDR26	GSM1540496	1.16049
WDR26	GSM1540497	1.38339
WDR26	GSM1540498	0.0439572
WDR26	GSM1540499	1.54983
WDR26	GSM1540501	1.62121
WDR26	GSM1540502	1.9058
WDR26	GSM1540503	1.00621
WDR26	GSM1540505	0.407578
WDR26	GSM1540506	0.296046
WDR26	GSM1540507	0.456665
WDR26	GSM1540508	1.2877
WDR26	GSM1540509	0.335625
WDR26	GSM1540510	1.15822
WDR26	GSM1540511	-1.02935
WDR26	GSM1540512	1.19536
WDR26	GSM1540513	0.530098
WDR26	GSM1540514	1.28739
WDR26	GSM1540515	-0.851488
WDR26	GSM1540516	-0.0446133
WDR26	GSM1540517	-0.90378
WDR26	GSM1540518	-1.26966
WDR26	GSM1540519	-0.142565
WDR26	GSM1540520	0.858457
WDR26	GSM1540521	-1.70886
WDR26	GSM1540522	-1.03017
WDR26	GSM1540523	-0.937087
WDR26	GSM1540524	-0.852778
WDR26	GSM1540525	-1.03539
WDR26	GSM1540526	-1.87584
WDR26	GSM1540527	-1.45927
WDR26	GSM1540528	-0.391939
WDR26	GSM1540529	0.394916
WDR26	GSM1540530	0.731994
WDR26	GSM1540531	-1.67599
WDR26	GSM1540532	-0.938103
WDR26	GSM1540533	-0.983645
WDR26	GSM1540534	-0.590049
WDR26	GSM1540535	0.0141261
WDR26	GSM1540536	0.944079
WDR26	GSM1540537	0.170209
WDR26	GSM1540539	-0.138257
WDR26	GSM1540540	-0.555393
WDR26	GSM1540541	-1.47171
ZFP36L1	GSM1540487	-0.0669323
ZFP36L1	GSM1540488	0.513801
ZFP36L1	GSM1540489	2.39665
ZFP36L1	GSM1540490	0.523582
ZFP36L1	GSM1540491	1.54269
ZFP36L1	GSM1540492	-0.774384
ZFP36L1	GSM1540493	-0.251101
ZFP36L1	GSM1540494	0.700133
ZFP36L1	GSM1540495	2.12821
ZFP36L1	GSM1540496	0.344575
ZFP36L1	GSM1540497	-0.160236
ZFP36L1	GSM1540498	-0.920139
ZFP36L1	GSM1540499	0.907181
ZFP36L1	GSM1540501	0.793941
ZFP36L1	GSM1540502	-0.0679105
ZFP36L1	GSM1540503	-0.0537279
ZFP36L1	GSM1540505	-0.306109
ZFP36L1	GSM1540506	0.260453
ZFP36L1	GSM1540507	0.587418
ZFP36L1	GSM1540508	2.27523
ZFP36L1	GSM1540509	1.38115
ZFP36L1	GSM1540510	0.419058
ZFP36L1	GSM1540511	0.475243
ZFP36L1	GSM1540512	0.767856
ZFP36L1	GSM1540513	1.53219
ZFP36L1	GSM1540514	0.711711
ZFP36L1	GSM1540515	-0.999872
ZFP36L1	GSM1540516	-0.409219
ZFP36L1	GSM1540517	-1.2365
ZFP36L1	GSM1540518	-0.930637
ZFP36L1	GSM1540519	0.554591
ZFP36L1	GSM1540520	-1.76381
ZFP36L1	GSM1540521	-0.434548
ZFP36L1	GSM1540522	-1.05034
ZFP36L1	GSM1540523	-0.566131
ZFP36L1	GSM1540524	0.172827
ZFP36L1	GSM1540525	0.371063
ZFP36L1	GSM1540526	0.205551
ZFP36L1	GSM1540527	-0.166041
ZFP36L1	GSM1540528	-0.0672414
ZFP36L1	GSM1540529	-1.48539
ZFP36L1	GSM1540530	0.174742
ZFP36L1	GSM1540531	-1.86334
ZFP36L1	GSM1540532	-0.49458
ZFP36L1	GSM1540533	-0.792406
ZFP36L1	GSM1540534	-0.169426
ZFP36L1	GSM1540535	-0.749217
ZFP36L1	GSM1540536	-0.544169
ZFP36L1	GSM1540537	0.190592
ZFP36L1	GSM1540539	-0.56274
ZFP36L1	GSM1540540	-0.663729
ZFP36L1	GSM1540541	-2.38055
ZNF324	GSM1540487	0.274159
ZNF324	GSM1540488	-1.2342
ZNF324	GSM1540489	0.00353563
ZNF324	GSM1540490	-0.36297
ZNF324	GSM1540491	-2.04116
ZNF324	GSM1540492	0.229867
ZNF324	GSM1540493	1.41288
ZNF324	GSM1540494	-1.98845
ZNF324	GSM1540495	-1.19593
ZNF324	GSM1540496	-1.84402
ZNF324	GSM1540497	-0.290759
ZNF324	GSM1540498	-0.1822
ZNF324	GSM1540499	0.49171
ZNF324	GSM1540501	-1.9259
ZNF324	GSM1540502	-0.376333
ZNF324	GSM1540503	-0.810621
ZNF324	GSM1540505	-0.141525
ZNF324	GSM1540506	-1.29607
ZNF324	GSM1540507	0.709405
ZNF324	GSM1540508	-0.2706
ZNF324	GSM1540509	-0.915967
ZNF324	GSM1540510	-1.39671
ZNF324	GSM1540511	-0.820521
ZNF324	GSM1540512	-0.026769
ZNF324	GSM1540513	-0.417818
ZNF324	GSM1540514	-0.0689438
ZNF324	GSM1540515	1.32279
ZNF324	GSM1540516	0.0341959
ZNF324	GSM1540517	0.183977
ZNF324	GSM1540518	-0.114545
ZNF324	GSM1540519	-1.52474
ZNF324	GSM1540520	0.512139
ZNF324	GSM1540521	1.51646
ZNF324	GSM1540522	1.50448
ZNF324	GSM1540523	1.32432
ZNF324	GSM1540524	1.28393
ZNF324	GSM1540525	0.566715
ZNF324	GSM1540526	0.783346
ZNF324	GSM1540527	1.48212
ZNF324	GSM1540528	0.322007
ZNF324	GSM1540529	0.518888
ZNF324	GSM1540530	0.26142
ZNF324	GSM1540531	0.31929
ZNF324	GSM1540532	0.863945
ZNF324	GSM1540533	1.32525
ZNF324	GSM1540534	1.33006
ZNF324	GSM1540535	-0.998045
ZNF324	GSM1540536	0.763068
ZNF324	GSM1540537	0.997841
ZNF324	GSM1540539	0.403326
ZNF324	GSM1540540	0.155773
ZNF324	GSM1540541	-0.6521
CCDC90A	GSM1540487	-0.600784
CCDC90A	GSM1540488	-0.724461
CCDC90A	GSM1540489	0.804323
CCDC90A	GSM1540490	0.492362
CCDC90A	GSM1540491	0.923777
CCDC90A	GSM1540492	0.288939
CCDC90A	GSM1540493	0.216994
CCDC90A	GSM1540494	1.81716
CCDC90A	GSM1540495	1.63109
CCDC90A	GSM1540496	1.23203
CCDC90A	GSM1540497	0.473455
CCDC90A	GSM1540498	0.978825
CCDC90A	GSM1540499	1.46276
CCDC90A	GSM1540501	-1.57035
CCDC90A	GSM1540502	1.51372
CCDC90A	GSM1540503	0.780603
CCDC90A	GSM1540505	1.22045
CCDC90A	GSM1540506	1.08855
CCDC90A	GSM1540507	-0.288167
CCDC90A	GSM1540508	-0.485909
CCDC90A	GSM1540509	0.333442
CCDC90A	GSM1540510	1.64054
CCDC90A	GSM1540511	1.44636
CCDC90A	GSM1540512	0.932407
CCDC90A	GSM1540513	0.993171
CCDC90A	GSM1540514	0.106186
CCDC90A	GSM1540515	0.0415679
CCDC90A	GSM1540516	0.465944
CCDC90A	GSM1540517	0.0723819
CCDC90A	GSM1540518	-0.642392
CCDC90A	GSM1540519	-0.470842
CCDC90A	GSM1540520	-0.599934
CCDC90A	GSM1540521	-0.584643
CCDC90A	GSM1540522	-1.16913
CCDC90A	GSM1540523	-0.784443
CCDC90A	GSM1540524	-0.0755393
CCDC90A	GSM1540525	-1.00441
CCDC90A	GSM1540526	-0.377275
CCDC90A	GSM1540527	-0.329888
CCDC90A	GSM1540528	-1.05129
CCDC90A	GSM1540529	-0.59179
CCDC90A	GSM1540530	-0.787851
CCDC90A	GSM1540531	-0.852376
CCDC90A	GSM1540532	-0.76832
CCDC90A	GSM1540533	0.0821266
CCDC90A	GSM1540534	0.0824691
CCDC90A	GSM1540535	-2.68279
CCDC90A	GSM1540536	-1.31753
CCDC90A	GSM1540537	0.0989716
CCDC90A	GSM1540539	-0.305683
CCDC90A	GSM1540540	-1.78856
CCDC90A	GSM1540541	-1.36625
PXK	GSM1540487	-0.778171
PXK	GSM1540488	0.990434
PXK	GSM1540489	1.65049
PXK	GSM1540490	0.672168
PXK	GSM1540491	2.63318
PXK	GSM1540492	-0.610497
PXK	GSM1540493	1.34217
PXK	GSM1540494	1.19204
PXK	GSM1540495	0.783565
PXK	GSM1540496	1.69284
PXK	GSM1540497	0.859844
PXK	GSM1540498	-0.900543
PXK	GSM1540499	1.10912
PXK	GSM1540501	0.0901996
PXK	GSM1540502	0.373231
PXK	GSM1540503	-0.106381
PXK	GSM1540505	0.950429
PXK	GSM1540506	1.53342
PXK	GSM1540507	-0.481734
PXK	GSM1540508	1.07486
PXK	GSM1540509	0.27749
PXK	GSM1540510	0.162042
PXK	GSM1540511	-0.690393
PXK	GSM1540512	1.37521
PXK	GSM1540513	0.0306548
PXK	GSM1540514	-0.114467
PXK	GSM1540515	-0.871948
PXK	GSM1540516	-0.890876
PXK	GSM1540517	-0.811969
PXK	GSM1540518	-0.384854
PXK	GSM1540519	0.621546
PXK	GSM1540520	-1.03193
PXK	GSM1540521	0.0195063
PXK	GSM1540522	-0.816898
PXK	GSM1540523	-1.08566
PXK	GSM1540524	-0.431194
PXK	GSM1540525	-1.06626
PXK	GSM1540526	-0.16111
PXK	GSM1540527	-0.861685
PXK	GSM1540528	-0.545224
PXK	GSM1540529	0.308924
PXK	GSM1540530	1.14092
PXK	GSM1540531	-1.04892
PXK	GSM1540532	-0.497591
PXK	GSM1540533	-0.309697
PXK	GSM1540534	0.387606
PXK	GSM1540535	-0.927537
PXK	GSM1540536	-2.00783
PXK	GSM1540537	0.0322214
PXK	GSM1540539	-0.489008
PXK	GSM1540540	-1.32061
PXK	GSM1540541	-2.06112
LOC92249	GSM1540487	1.0863
LOC92249	GSM1540488	-0.800229
LOC92249	GSM1540489	0.838753
LOC92249	GSM1540490	0.182053
LOC92249	GSM1540491	2.78079
LOC92249	GSM1540492	0.102083
LOC92249	GSM1540493	1.81807
LOC92249	GSM1540494	1.51388
LOC92249	GSM1540495	1.6412
LOC92249	GSM1540496	0.0110612
LOC92249	GSM1540497	1.30117
LOC92249	GSM1540498	-0.392903
LOC92249	GSM1540499	0.892313
LOC92249	GSM1540501	0.783191
LOC92249	GSM1540502	-0.0061782
LOC92249	GSM1540503	-0.0849196
LOC92249	GSM1540505	0.760037
LOC92249	GSM1540506	0.933226
LOC92249	GSM1540507	-1.10038
LOC92249	GSM1540508	-0.652552
LOC92249	GSM1540509	0.0430548
LOC92249	GSM1540510	0.0107389
LOC92249	GSM1540511	0.182571
LOC92249	GSM1540512	1.56307
LOC92249	GSM1540513	0.426238
LOC92249	GSM1540514	0.798217
LOC92249	GSM1540515	0.258398
LOC92249	GSM1540516	-0.253913
LOC92249	GSM1540517	-0.0778199
LOC92249	GSM1540518	-0.744641
LOC92249	GSM1540519	1.88352
LOC92249	GSM1540520	-1.59334
LOC92249	GSM1540521	-1.33899
LOC92249	GSM1540522	-1.22001
LOC92249	GSM1540523	-1.17426
LOC92249	GSM1540524	-0.171953
LOC92249	GSM1540525	-0.722547
LOC92249	GSM1540526	-0.734212
LOC92249	GSM1540527	0.000482987
LOC92249	GSM1540528	-0.230736
LOC92249	GSM1540529	-0.328914
LOC92249	GSM1540530	0.177531
LOC92249	GSM1540531	0.327163
LOC92249	GSM1540532	-0.660987
LOC92249	GSM1540533	-0.485492
LOC92249	GSM1540534	-0.617552
LOC92249	GSM1540535	-0.820703
LOC92249	GSM1540536	-1.7588
LOC92249	GSM1540537	-0.593651
LOC92249	GSM1540539	-1.03141
LOC92249	GSM1540540	-1.32621
LOC92249	GSM1540541	-1.3918
AKAP8L	GSM1540487	0.938716
AKAP8L	GSM1540488	-2.06585
AKAP8L	GSM1540489	1.55371
AKAP8L	GSM1540490	0.646868
AKAP8L	GSM1540491	0.446713
AKAP8L	GSM1540492	-1.12305
AKAP8L	GSM1540493	1.76609
AKAP8L	GSM1540494	2.323
AKAP8L	GSM1540495	1.51288
AKAP8L	GSM1540496	0.419322
AKAP8L	GSM1540497	1.71
AKAP8L	GSM1540498	-0.607533
AKAP8L	GSM1540499	1.52404
AKAP8L	GSM1540501	0.70988
AKAP8L	GSM1540502	1.59954
AKAP8L	GSM1540503	0.319582
AKAP8L	GSM1540505	-0.147193
AKAP8L	GSM1540506	0.723462
AKAP8L	GSM1540507	-0.0336388
AKAP8L	GSM1540508	0.344378
AKAP8L	GSM1540509	-0.653992
AKAP8L	GSM1540510	0.393919
AKAP8L	GSM1540511	-0.535502
AKAP8L	GSM1540512	1.7189
AKAP8L	GSM1540513	0.862247
AKAP8L	GSM1540514	0.691669
AKAP8L	GSM1540515	-0.465507
AKAP8L	GSM1540516	-0.176448
AKAP8L	GSM1540517	-0.176936
AKAP8L	GSM1540518	-0.956826
AKAP8L	GSM1540519	-0.204025
AKAP8L	GSM1540520	-1.6358
AKAP8L	GSM1540521	-0.39722
AKAP8L	GSM1540522	-0.971595
AKAP8L	GSM1540523	-0.096175
AKAP8L	GSM1540524	-0.295159
AKAP8L	GSM1540525	-0.643695
AKAP8L	GSM1540526	-0.927733
AKAP8L	GSM1540527	-0.836975
AKAP8L	GSM1540528	0.000735319
AKAP8L	GSM1540529	-0.471093
AKAP8L	GSM1540530	0.459722
AKAP8L	GSM1540531	-0.506257
AKAP8L	GSM1540532	-0.702779
AKAP8L	GSM1540533	-0.474255
AKAP8L	GSM1540534	0.291231
AKAP8L	GSM1540535	-0.758511
AKAP8L	GSM1540536	-1.73833
AKAP8L	GSM1540537	-1.25982
AKAP8L	GSM1540539	-0.172475
AKAP8L	GSM1540540	-0.488936
AKAP8L	GSM1540541	-1.43329
WASF2	GSM1540487	-0.205438
WASF2	GSM1540488	0.28674
WASF2	GSM1540489	1.62299
WASF2	GSM1540490	0.878729
WASF2	GSM1540491	0.795683
WASF2	GSM1540492	-0.84739
WASF2	GSM1540493	0.15763
WASF2	GSM1540494	1.58182
WASF2	GSM1540495	2.04258
WASF2	GSM1540496	0.866853
WASF2	GSM1540497	-0.0271816
WASF2	GSM1540498	-0.754762
WASF2	GSM1540499	2.60927
WASF2	GSM1540501	-0.377898
WASF2	GSM1540502	2.42308
WASF2	GSM1540503	0.384419
WASF2	GSM1540505	-0.508146
WASF2	GSM1540506	1.7424
WASF2	GSM1540507	-0.988432
WASF2	GSM1540508	1.23841
WASF2	GSM1540509	-0.650887
WASF2	GSM1540510	0.689471
WASF2	GSM1540511	-0.36907
WASF2	GSM1540512	0.852546
WASF2	GSM1540513	1.21947
WASF2	GSM1540514	0.0434218
WASF2	GSM1540515	-0.893441
WASF2	GSM1540516	-0.284359
WASF2	GSM1540517	-0.103846
WASF2	GSM1540518	-0.365084
WASF2	GSM1540519	-0.0808046
WASF2	GSM1540520	-0.952508
WASF2	GSM1540521	-0.166061
WASF2	GSM1540522	-0.15884
WASF2	GSM1540523	-0.477485
WASF2	GSM1540524	0.00297391
WASF2	GSM1540525	-0.382399
WASF2	GSM1540526	-0.182807
WASF2	GSM1540527	-0.327444
WASF2	GSM1540528	-0.0590966
WASF2	GSM1540529	-0.146057
WASF2	GSM1540530	-0.173795
WASF2	GSM1540531	-0.629952
WASF2	GSM1540532	-0.950378
WASF2	GSM1540533	-0.258849
WASF2	GSM1540534	-0.018758
WASF2	GSM1540535	-1.50047
WASF2	GSM1540536	-1.87727
WASF2	GSM1540537	-0.760668
WASF2	GSM1540539	-0.874333
WASF2	GSM1540540	-1.17624
WASF2	GSM1540541	-1.90835
MKI67	GSM1540487	0.578379
MKI67	GSM1540488	-0.800257
MKI67	GSM1540489	1.18067
MKI67	GSM1540490	-0.396955
MKI67	GSM1540491	-0.567192
MKI67	GSM1540492	-0.414479
MKI67	GSM1540493	-0.555786
MKI67	GSM1540494	1.08786
MKI67	GSM1540495	0.132565
MKI67	GSM1540496	2.42079
MKI67	GSM1540497	0.954665
MKI67	GSM1540498	1.00544
MKI67	GSM1540499	0.603203
MKI67	GSM1540501	0.698722
MKI67	GSM1540502	1.58915
MKI67	GSM1540503	1.8408
MKI67	GSM1540505	0.294634
MKI67	GSM1540506	2.74665
MKI67	GSM1540507	1.19071
MKI67	GSM1540508	0.780785
MKI67	GSM1540509	0.558957
MKI67	GSM1540510	2.66923
MKI67	GSM1540511	-0.21279
MKI67	GSM1540512	-0.161101
MKI67	GSM1540513	-0.578741
MKI67	GSM1540514	-0.380853
MKI67	GSM1540515	-0.700889
MKI67	GSM1540516	0.953993
MKI67	GSM1540517	-0.905245
MKI67	GSM1540518	-0.605783
MKI67	GSM1540519	-0.453151
MKI67	GSM1540520	-0.640901
MKI67	GSM1540521	-0.829331
MKI67	GSM1540522	-1.05789
MKI67	GSM1540523	-0.543821
MKI67	GSM1540524	-0.47679
MKI67	GSM1540525	-0.721431
MKI67	GSM1540526	-0.608357
MKI67	GSM1540527	-0.493875
MKI67	GSM1540528	-0.733439
MKI67	GSM1540529	-0.776633
MKI67	GSM1540530	0.0658427
MKI67	GSM1540531	-0.560554
MKI67	GSM1540532	-0.583738
MKI67	GSM1540533	-0.708808
MKI67	GSM1540534	-0.964474
MKI67	GSM1540535	-0.880037
MKI67	GSM1540536	-1.10575
MKI67	GSM1540537	-0.423316
MKI67	GSM1540539	-0.735284
MKI67	GSM1540540	-1.08818
MKI67	GSM1540541	-0.687224
SECTM1	GSM1540487	0.342649
SECTM1	GSM1540488	0.866987
SECTM1	GSM1540489	1.56926
SECTM1	GSM1540490	-0.0873352
SECTM1	GSM1540491	1.74247
SECTM1	GSM1540492	0.12308
SECTM1	GSM1540493	-1.05671
SECTM1	GSM1540494	-0.170124
SECTM1	GSM1540495	0.44142
SECTM1	GSM1540496	2.07261
SECTM1	GSM1540497	0.428051
SECTM1	GSM1540498	0.41061
SECTM1	GSM1540499	0.44071
SECTM1	GSM1540501	2.15983
SECTM1	GSM1540502	0.421119
SECTM1	GSM1540503	0.346509
SECTM1	GSM1540505	-0.320251
SECTM1	GSM1540506	2.22434
SECTM1	GSM1540507	0.334139
SECTM1	GSM1540508	1.91774
SECTM1	GSM1540509	2.28075
SECTM1	GSM1540510	0.149056
SECTM1	GSM1540511	-0.915038
[truncated: 4,709 more rows]

## Sheet: Fig3_ZFP36L1
gene	variable	value
ZFP36L1	GSM1540487	-0.0669323
ZFP36L1	GSM1540488	0.513801
ZFP36L1	GSM1540489	2.39665
ZFP36L1	GSM1540490	0.523582
ZFP36L1	GSM1540491	1.54269
ZFP36L1	GSM1540492	-0.774384
ZFP36L1	GSM1540493	-0.251101
ZFP36L1	GSM1540494	0.700133
ZFP36L1	GSM1540495	2.12821
ZFP36L1	GSM1540496	0.344575
ZFP36L1	GSM1540497	-0.160236
ZFP36L1	GSM1540498	-0.920139
ZFP36L1	GSM1540499	0.907181
ZFP36L1	GSM1540501	0.793941
ZFP36L1	GSM1540502	-0.0679105
ZFP36L1	GSM1540503	-0.0537279
ZFP36L1	GSM1540505	-0.306109
ZFP36L1	GSM1540506	0.260453
ZFP36L1	GSM1540507	0.587418
ZFP36L1	GSM1540508	2.27523
ZFP36L1	GSM1540509	1.38115
ZFP36L1	GSM1540510	0.419058
ZFP36L1	GSM1540511	0.475243
ZFP36L1	GSM1540512	0.767856
ZFP36L1	GSM1540513	1.53219
ZFP36L1	GSM1540514	0.711711
ZFP36L1	GSM1540515	-0.999872
ZFP36L1	GSM1540516	-0.409219
ZFP36L1	GSM1540517	-1.2365
ZFP36L1	GSM1540518	-0.930637
ZFP36L1	GSM1540519	0.554591
ZFP36L1	GSM1540520	-1.76381
ZFP36L1	GSM1540521	-0.434548
ZFP36L1	GSM1540522	-1.05034
ZFP36L1	GSM1540523	-0.566131
ZFP36L1	GSM1540524	0.172827
ZFP36L1	GSM1540525	0.371063
ZFP36L1	GSM1540526	0.205551
ZFP36L1	GSM1540527	-0.166041
ZFP36L1	GSM1540528	-0.0672414
ZFP36L1	GSM1540529	-1.48539
ZFP36L1	GSM1540530	0.174742
ZFP36L1	GSM1540531	-1.86334
ZFP36L1	GSM1540532	-0.49458
ZFP36L1	GSM1540533	-0.792406
ZFP36L1	GSM1540534	-0.169426
ZFP36L1	GSM1540535	-0.749217
ZFP36L1	GSM1540536	-0.544169
ZFP36L1	GSM1540537	0.190592
ZFP36L1	GSM1540539	-0.56274
ZFP36L1	GSM1540540	-0.663729
ZFP36L1	GSM1540541	-2.38055
JAK3	GSM1540487	0.964341
JAK3	GSM1540488	1.07887
JAK3	GSM1540489	1.37138
JAK3	GSM1540490	0.585287
JAK3	GSM1540491	0.364705
JAK3	GSM1540492	-1.21683
JAK3	GSM1540493	0.664772
JAK3	GSM1540494	2.01762
JAK3	GSM1540495	0.745801
JAK3	GSM1540496	0.135308
JAK3	GSM1540497	1.14183
JAK3	GSM1540498	1.24793
JAK3	GSM1540499	-0.0962378
JAK3	GSM1540501	0.788208
JAK3	GSM1540502	0.139628
JAK3	GSM1540503	1.42426
JAK3	GSM1540505	0.90875
JAK3	GSM1540506	0.838667
JAK3	GSM1540507	0.550783
JAK3	GSM1540508	1.98931
JAK3	GSM1540509	0.287088
JAK3	GSM1540510	0.188448
JAK3	GSM1540511	-0.820631
JAK3	GSM1540512	1.09832
JAK3	GSM1540513	-0.397686
JAK3	GSM1540514	0.0725117
JAK3	GSM1540515	-0.897938
JAK3	GSM1540516	0.914544
JAK3	GSM1540517	-0.532035
JAK3	GSM1540518	-0.861411
JAK3	GSM1540519	0.108446
JAK3	GSM1540520	-2.59061
JAK3	GSM1540521	-1.07386
JAK3	GSM1540522	-0.935332
JAK3	GSM1540523	-0.70069
JAK3	GSM1540524	-0.874466
JAK3	GSM1540525	-0.0375009
JAK3	GSM1540526	-0.698952
JAK3	GSM1540527	0.211203
JAK3	GSM1540528	0.354123
JAK3	GSM1540529	-0.991014
JAK3	GSM1540530	0.450794
JAK3	GSM1540531	-1.15242
JAK3	GSM1540532	-0.339395
JAK3	GSM1540533	-0.553811
JAK3	GSM1540534	0.777023
JAK3	GSM1540535	-1.5373
JAK3	GSM1540536	-1.02866
JAK3	GSM1540537	-0.668767
JAK3	GSM1540539	-0.495134
JAK3	GSM1540540	-0.671262
JAK3	GSM1540541	-2.24797
RAB7A	GSM1540487	1.10264
RAB7A	GSM1540488	0.87691
RAB7A	GSM1540489	1.48521
RAB7A	GSM1540490	0.0810616
RAB7A	GSM1540491	0.631722
RAB7A	GSM1540492	0.261138
RAB7A	GSM1540493	-0.768192
RAB7A	GSM1540494	0.885943
RAB7A	GSM1540495	1.73632
RAB7A	GSM1540496	1.31272
RAB7A	GSM1540497	0.406458
RAB7A	GSM1540498	0.0941691
RAB7A	GSM1540499	2.42296
RAB7A	GSM1540501	1.00586
RAB7A	GSM1540502	0.63446
RAB7A	GSM1540503	0.486189
RAB7A	GSM1540505	-0.18823
RAB7A	GSM1540506	1.93282
RAB7A	GSM1540507	-0.399028
RAB7A	GSM1540508	1.97729
RAB7A	GSM1540509	0.656019
RAB7A	GSM1540510	0.636375
RAB7A	GSM1540511	-0.112581
RAB7A	GSM1540512	0.51782
RAB7A	GSM1540513	0.231809
RAB7A	GSM1540514	0.328118
RAB7A	GSM1540515	-0.311919
RAB7A	GSM1540516	-0.173726
RAB7A	GSM1540517	-0.4903
RAB7A	GSM1540518	-1.02244
RAB7A	GSM1540519	0.398214
RAB7A	GSM1540520	-1.07952
RAB7A	GSM1540521	-0.788883
RAB7A	GSM1540522	-0.345161
RAB7A	GSM1540523	-1.37286
RAB7A	GSM1540524	-0.182105
RAB7A	GSM1540525	-0.0666711
RAB7A	GSM1540526	-0.259207
RAB7A	GSM1540527	-0.279948
RAB7A	GSM1540528	-0.221589
RAB7A	GSM1540529	-0.154974
RAB7A	GSM1540530	-0.160003
RAB7A	GSM1540531	-0.508347
RAB7A	GSM1540532	-1.26422
RAB7A	GSM1540533	-0.537569
RAB7A	GSM1540534	-0.484916
RAB7A	GSM1540535	-0.724084
RAB7A	GSM1540536	-1.50516
RAB7A	GSM1540537	-1.29128
RAB7A	GSM1540539	-1.1258
RAB7A	GSM1540540	-1.6496
RAB7A	GSM1540541	-2.6339
FBXL5	GSM1540487	0.160107
FBXL5	GSM1540488	1.29978
FBXL5	GSM1540489	1.32843
FBXL5	GSM1540490	0.453776
FBXL5	GSM1540491	1.22677
FBXL5	GSM1540492	0.0654021
FBXL5	GSM1540493	-0.366472
FBXL5	GSM1540494	1.83581
FBXL5	GSM1540495	-0.0991749
FBXL5	GSM1540496	2.4167
FBXL5	GSM1540497	0.159036
FBXL5	GSM1540498	0.0520474
FBXL5	GSM1540499	1.03266
FBXL5	GSM1540501	0.771656
FBXL5	GSM1540502	-0.135809
FBXL5	GSM1540503	0.33098
FBXL5	GSM1540505	0.558375
FBXL5	GSM1540506	1.46817
FBXL5	GSM1540507	-0.748131
FBXL5	GSM1540508	2.16045
FBXL5	GSM1540509	0.743027
FBXL5	GSM1540510	0.715499
FBXL5	GSM1540511	-0.828684
FBXL5	GSM1540512	1.19786
FBXL5	GSM1540513	1.24435
FBXL5	GSM1540514	1.11206
FBXL5	GSM1540515	-0.812489
FBXL5	GSM1540516	-0.468059
FBXL5	GSM1540517	-0.553985
FBXL5	GSM1540518	-0.582943
FBXL5	GSM1540519	0.303446
FBXL5	GSM1540520	-0.906325
FBXL5	GSM1540521	-0.207479
FBXL5	GSM1540522	-0.570616
FBXL5	GSM1540523	-1.00468
FBXL5	GSM1540524	0.205603
FBXL5	GSM1540525	-0.338361
FBXL5	GSM1540526	-0.124895
FBXL5	GSM1540527	-0.696818
FBXL5	GSM1540528	0.189688
FBXL5	GSM1540529	-0.390888
FBXL5	GSM1540530	-0.640116
FBXL5	GSM1540531	-1.32505
FBXL5	GSM1540532	-1.05458
FBXL5	GSM1540533	-0.8206
FBXL5	GSM1540534	-0.443754
FBXL5	GSM1540535	-1.90902
FBXL5	GSM1540536	-1.43333
FBXL5	GSM1540537	-1.09026
FBXL5	GSM1540539	-0.359249
FBXL5	GSM1540540	-1.19137
FBXL5	GSM1540541	-1.92853
CNOT11	GSM1540487	0.163935
CNOT11	GSM1540488	-1.03839
CNOT11	GSM1540489	1.92086
CNOT11	GSM1540490	0.451934
CNOT11	GSM1540491	1.19782
CNOT11	GSM1540492	-0.847568
CNOT11	GSM1540493	0.963343
CNOT11	GSM1540494	2.30775
CNOT11	GSM1540495	1.93317
CNOT11	GSM1540496	1.98509
CNOT11	GSM1540497	1.12284
CNOT11	GSM1540498	-0.811472
CNOT11	GSM1540499	0.869669
CNOT11	GSM1540501	0.620747
CNOT11	GSM1540502	1.53506
CNOT11	GSM1540503	0.428746
CNOT11	GSM1540505	0.192748
CNOT11	GSM1540506	1.49267
CNOT11	GSM1540507	-0.61718
CNOT11	GSM1540508	0.522046
CNOT11	GSM1540509	-0.0671849
CNOT11	GSM1540510	0.744895
CNOT11	GSM1540511	-0.545959
CNOT11	GSM1540512	1.62008
CNOT11	GSM1540513	0.402295
CNOT11	GSM1540514	1.05047
CNOT11	GSM1540515	-0.872168
CNOT11	GSM1540516	-0.359839
CNOT11	GSM1540517	0.0956095
CNOT11	GSM1540518	-0.705969
CNOT11	GSM1540519	0.31242
CNOT11	GSM1540520	-0.968605
CNOT11	GSM1540521	-0.542105
CNOT11	GSM1540522	-1.01507
CNOT11	GSM1540523	-0.596813
CNOT11	GSM1540524	-0.107425
CNOT11	GSM1540525	-0.502871
CNOT11	GSM1540526	-0.360016
CNOT11	GSM1540527	-1.09048
CNOT11	GSM1540528	-0.456618
CNOT11	GSM1540529	-1.32474
CNOT11	GSM1540530	-0.673128
CNOT11	GSM1540531	-0.954329
CNOT11	GSM1540532	-1.14397
CNOT11	GSM1540533	-0.872446
CNOT11	GSM1540534	-0.0838252
CNOT11	GSM1540535	-0.985863
CNOT11	GSM1540536	-1.31134
CNOT11	GSM1540537	-0.618539
CNOT11	GSM1540539	-0.509567
CNOT11	GSM1540540	-0.580802
CNOT11	GSM1540541	-1.36992
CECR1	GSM1540487	-0.365118
CECR1	GSM1540488	0.642721
CECR1	GSM1540489	1.50378
CECR1	GSM1540490	0.324365
CECR1	GSM1540491	2.54935
CECR1	GSM1540492	0.127215
CECR1	GSM1540493	0.113952
CECR1	GSM1540494	1.81592
CECR1	GSM1540495	0.0297553
CECR1	GSM1540496	1.81552
CECR1	GSM1540497	-0.0199227
CECR1	GSM1540498	-0.550862
CECR1	GSM1540499	1.16949
CECR1	GSM1540501	1.66633
CECR1	GSM1540502	0.715508
CECR1	GSM1540503	0.000100678
CECR1	GSM1540505	-0.568208
CECR1	GSM1540506	1.45472
CECR1	GSM1540507	-0.507271
CECR1	GSM1540508	1.24826
CECR1	GSM1540509	0.880207
CECR1	GSM1540510	0.813308
CECR1	GSM1540511	-0.711001
CECR1	GSM1540512	0.792987
CECR1	GSM1540513	0.480261
CECR1	GSM1540514	0.253585
CECR1	GSM1540515	-0.688898
CECR1	GSM1540516	-0.824518
CECR1	GSM1540517	-0.52121
CECR1	GSM1540518	-0.0426461
CECR1	GSM1540519	1.17641
CECR1	GSM1540520	0.148998
CECR1	GSM1540521	-0.466798
CECR1	GSM1540522	0.174701
CECR1	GSM1540523	-1.06049
CECR1	GSM1540524	0.366825
CECR1	GSM1540525	-0.472355
CECR1	GSM1540526	-0.0991942
CECR1	GSM1540527	-0.248956
CECR1	GSM1540528	-1.36567
CECR1	GSM1540529	0.0223222
CECR1	GSM1540530	-0.171205
CECR1	GSM1540531	-1.40321
CECR1	GSM1540532	-1.33568
CECR1	GSM1540533	-0.880892
CECR1	GSM1540534	-0.442769
CECR1	GSM1540535	-0.53214
CECR1	GSM1540536	-1.51737
CECR1	GSM1540537	-0.531327
CECR1	GSM1540539	-1.12798
CECR1	GSM1540540	-1.64227
CECR1	GSM1540541	-2.18863
SLC39A1	GSM1540487	-0.875308
SLC39A1	GSM1540488	0.526775
SLC39A1	GSM1540489	2.1229
SLC39A1	GSM1540490	0.309217
SLC39A1	GSM1540491	1.87188
SLC39A1	GSM1540492	-1.00454
SLC39A1	GSM1540493	0.455935
SLC39A1	GSM1540494	1.11708
SLC39A1	GSM1540495	0.71625
SLC39A1	GSM1540496	1.84854
SLC39A1	GSM1540497	0.856235
SLC39A1	GSM1540498	-0.31435
SLC39A1	GSM1540499	1.08767
SLC39A1	GSM1540501	1.23228
SLC39A1	GSM1540502	1.15691
SLC39A1	GSM1540503	0.252977
SLC39A1	GSM1540505	-0.00482576
SLC39A1	GSM1540506	1.41369
SLC39A1	GSM1540507	-0.967076
SLC39A1	GSM1540508	0.809838
SLC39A1	GSM1540509	1.71254
SLC39A1	GSM1540510	0.489624
SLC39A1	GSM1540511	-0.617441
SLC39A1	GSM1540512	0.346417
SLC39A1	GSM1540513	0.169649
SLC39A1	GSM1540514	0.51751
SLC39A1	GSM1540515	-1.09981
SLC39A1	GSM1540516	-0.396844
SLC39A1	GSM1540517	-0.415442
SLC39A1	GSM1540518	-0.397403
SLC39A1	GSM1540519	1.92562
SLC39A1	GSM1540520	-0.892372
SLC39A1	GSM1540521	-0.431576
SLC39A1	GSM1540522	-0.324183
SLC39A1	GSM1540523	-0.906263
SLC39A1	GSM1540524	0.376883
SLC39A1	GSM1540525	0.109566
SLC39A1	GSM1540526	0.0346332
SLC39A1	GSM1540527	-0.944542
SLC39A1	GSM1540528	-0.416699
SLC39A1	GSM1540529	-0.722564
SLC39A1	GSM1540530	-0.685981
SLC39A1	GSM1540531	-1.57414
SLC39A1	GSM1540532	-1.05729
SLC39A1	GSM1540533	0.0874328
SLC39A1	GSM1540534	-0.30045
SLC39A1	GSM1540535	-0.631847
SLC39A1	GSM1540536	-1.07207
SLC39A1	GSM1540537	-0.858526
SLC39A1	GSM1540539	-1.40697
SLC39A1	GSM1540540	-1.25621
SLC39A1	GSM1540541	-1.97333
MOB3A	GSM1540487	-0.425627
MOB3A	GSM1540488	-0.151589
MOB3A	GSM1540489	1.73434
MOB3A	GSM1540490	0.498425
MOB3A	GSM1540491	2.32368
MOB3A	GSM1540492	-0.856283
MOB3A	GSM1540493	0.878326
MOB3A	GSM1540494	2.0213
MOB3A	GSM1540495	0.634406
MOB3A	GSM1540496	1.40484
MOB3A	GSM1540497	1.2987
MOB3A	GSM1540498	-0.913539
MOB3A	GSM1540499	0.745333
MOB3A	GSM1540501	1.65612
MOB3A	GSM1540502	0.891145
MOB3A	GSM1540503	0.0213643
MOB3A	GSM1540505	-0.247771
MOB3A	GSM1540506	0.347474
MOB3A	GSM1540507	-0.629053
MOB3A	GSM1540508	1.25564
MOB3A	GSM1540509	1.31624
MOB3A	GSM1540510	-0.0360839
MOB3A	GSM1540511	-0.618974
MOB3A	GSM1540512	0.674625
MOB3A	GSM1540513	0.641176
MOB3A	GSM1540514	0.695238
MOB3A	GSM1540515	-1.11746
MOB3A	GSM1540516	-0.895044
MOB3A	GSM1540517	-0.59317
MOB3A	GSM1540518	-0.550783
MOB3A	GSM1540519	1.8333
MOB3A	GSM1540520	-0.709273
MOB3A	GSM1540521	-0.73347
MOB3A	GSM1540522	0.0894508
MOB3A	GSM1540523	-1.09028
MOB3A	GSM1540524	0.137678
MOB3A	GSM1540525	0.380983
MOB3A	GSM1540526	0.0831498
MOB3A	GSM1540527	-0.907978
MOB3A	GSM1540528	-0.556587
MOB3A	GSM1540529	-1.00336
MOB3A	GSM1540530	-0.770373
MOB3A	GSM1540531	-1.12718
MOB3A	GSM1540532	-1.46159
MOB3A	GSM1540533	-0.0711216
MOB3A	GSM1540534	-0.60186
MOB3A	GSM1540535	-0.879188
MOB3A	GSM1540536	-0.473933
MOB3A	GSM1540537	-0.231336
MOB3A	GSM1540539	-0.820299
MOB3A	GSM1540540	-1.06624
MOB3A	GSM1540541	-2.02349
EMC6	GSM1540487	0.139947
EMC6	GSM1540488	-0.534573
EMC6	GSM1540489	0.32508
EMC6	GSM1540490	2.21663
EMC6	GSM1540491	1.94111
EMC6	GSM1540492	0.533752
EMC6	GSM1540493	-0.00853352
EMC6	GSM1540494	-1.05128
EMC6	GSM1540495	1.2558
EMC6	GSM1540496	2.68742
EMC6	GSM1540497	-0.165421
EMC6	GSM1540498	0.0175426
EMC6	GSM1540499	1.03825
EMC6	GSM1540501	-0.541807
EMC6	GSM1540502	-0.168866
EMC6	GSM1540503	0.374012
EMC6	GSM1540505	-0.310189
EMC6	GSM1540506	1.35709
EMC6	GSM1540507	1.55173
EMC6	GSM1540508	0.298123
EMC6	GSM1540509	1.11747
EMC6	GSM1540510	1.39407
EMC6	GSM1540511	0.491618
EMC6	GSM1540512	0.673118
EMC6	GSM1540513	1.00782
EMC6	GSM1540514	0.386525
EMC6	GSM1540515	-0.754878
EMC6	GSM1540516	-1.00626
EMC6	GSM1540517	-1.15644
EMC6	GSM1540518	-0.373677
EMC6	GSM1540519	-1.01524
EMC6	GSM1540520	-0.337575
EMC6	GSM1540521	-0.202653
EMC6	GSM1540522	-0.0731639
EMC6	GSM1540523	-0.634248
EMC6	GSM1540524	0.0814348
EMC6	GSM1540525	-0.688784
EMC6	GSM1540526	-0.74243
EMC6	GSM1540527	-1.74769
EMC6	GSM1540528	-0.761201
EMC6	GSM1540529	-0.49932
EMC6	GSM1540530	-0.0398014
EMC6	GSM1540531	-0.82914
EMC6	GSM1540532	0.0686897
EMC6	GSM1540533	0.249759
EMC6	GSM1540534	-0.467337
EMC6	GSM1540535	0.246427
EMC6	GSM1540536	-0.882579
EMC6	GSM1540537	-1.0996
EMC6	GSM1540539	-0.463691
EMC6	GSM1540540	-0.095584
EMC6	GSM1540541	-2.80146
TUBA1B	GSM1540487	0.855785
TUBA1B	GSM1540488	0.201663
TUBA1B	GSM1540489	0.892975
TUBA1B	GSM1540490	0.16684
TUBA1B	GSM1540491	0.820107
TUBA1B	GSM1540492	0.269996
TUBA1B	GSM1540493	-1.07805
TUBA1B	GSM1540494	-0.0112208
TUBA1B	GSM1540495	-0.276949
TUBA1B	GSM1540496	3.19732
TUBA1B	GSM1540497	-0.236104
TUBA1B	GSM1540498	0.520219
TUBA1B	GSM1540499	0.0688929
TUBA1B	GSM1540501	0.499919
TUBA1B	GSM1540502	0.596917
TUBA1B	GSM1540503	1.49053
TUBA1B	GSM1540505	-0.46248
TUBA1B	GSM1540506	2.23057
TUBA1B	GSM1540507	0.876899
TUBA1B	GSM1540508	1.06615
TUBA1B	GSM1540509	1.11347
TUBA1B	GSM1540510	2.649
TUBA1B	GSM1540511	0.195374
TUBA1B	GSM1540512	-0.10623
TUBA1B	GSM1540513	0.780608
TUBA1B	GSM1540514	0.228998
TUBA1B	GSM1540515	-0.617906
TUBA1B	GSM1540516	0.0333553
TUBA1B	GSM1540517	-0.649598
TUBA1B	GSM1540518	-0.270143
TUBA1B	GSM1540519	0.146338
TUBA1B	GSM1540520	-1.15101
TUBA1B	GSM1540521	-0.385349
TUBA1B	GSM1540522	-0.979135
TUBA1B	GSM1540523	-0.459554
TUBA1B	GSM1540524	0.11062
TUBA1B	GSM1540525	0.113071
TUBA1B	GSM1540526	-0.0764226
TUBA1B	GSM1540527	-0.767858
TUBA1B	GSM1540528	-0.314128
TUBA1B	GSM1540529	-0.731549
TUBA1B	GSM1540530	-0.604249
TUBA1B	GSM1540531	-0.891891
TUBA1B	GSM1540532	-0.772858
TUBA1B	GSM1540533	-0.277816
TUBA1B	GSM1540534	-0.44948
TUBA1B	GSM1540535	-0.757959
TUBA1B	GSM1540536	-1.2769
TUBA1B	GSM1540537	-1.15563
TUBA1B	GSM1540539	-0.867707
TUBA1B	GSM1540540	-1.14506
TUBA1B	GSM1540541	-2.35237
TMEM131	GSM1540487	0.201613
TMEM131	GSM1540488	0.333388
TMEM131	GSM1540489	1.3706
TMEM131	GSM1540490	0.329956
TMEM131	GSM1540491	0.669162
TMEM131	GSM1540492	-0.475158
TMEM131	GSM1540493	0.523276
TMEM131	GSM1540494	1.88838
TMEM131	GSM1540495	1.22674
TMEM131	GSM1540496	3.24484
TMEM131	GSM1540497	0.0527652
TMEM131	GSM1540498	-0.613426
TMEM131	GSM1540499	1.8253
TMEM131	GSM1540501	1.27306
TMEM131	GSM1540502	1.50391
TMEM131	GSM1540503	0.368411
TMEM131	GSM1540505	0.220353
TMEM131	GSM1540506	1.77709
TMEM131	GSM1540507	-0.740686
TMEM131	GSM1540508	0.562229
TMEM131	GSM1540509	0.980346
TMEM131	GSM1540510	-0.0739282
TMEM131	GSM1540511	-1.2805
TMEM131	GSM1540512	1.09966
TMEM131	GSM1540513	-0.196351
TMEM131	GSM1540514	-0.275004
TMEM131	GSM1540515	-0.214387
TMEM131	GSM1540516	-0.767795
TMEM131	GSM1540517	-0.154118
TMEM131	GSM1540518	-0.366019
TMEM131	GSM1540519	0.193916
TMEM131	GSM1540520	-0.502308
TMEM131	GSM1540521	-0.289414
TMEM131	GSM1540522	-0.583454
TMEM131	GSM1540523	-1.64145
TMEM131	GSM1540524	-0.142078
TMEM131	GSM1540525	-0.907911
TMEM131	GSM1540526	-0.859962
TMEM131	GSM1540527	-0.607643
TMEM131	GSM1540528	-1.76928
TMEM131	GSM1540529	0.142877
TMEM131	GSM1540530	-0.609944
TMEM131	GSM1540531	-1.23436
TMEM131	GSM1540532	-0.417977
TMEM131	GSM1540533	-0.775827
TMEM131	GSM1540534	-0.0527831
TMEM131	GSM1540535	-0.0743642
TMEM131	GSM1540536	-0.760443
TMEM131	GSM1540537	-0.259447
TMEM131	GSM1540539	-0.47632
TMEM131	GSM1540540	-1.62634
TMEM131	GSM1540541	-1.03919
CNOT7	GSM1540487	-0.794895
CNOT7	GSM1540488	-0.88915
CNOT7	GSM1540489	0.682106
CNOT7	GSM1540490	0.254032
CNOT7	GSM1540491	1.31159
CNOT7	GSM1540492	-0.297433
CNOT7	GSM1540493	2.17706
CNOT7	GSM1540494	2.50942
CNOT7	GSM1540495	0.747341
CNOT7	GSM1540496	1.07611
CNOT7	GSM1540497	1.86698
CNOT7	GSM1540498	-0.171504
CNOT7	GSM1540499	1.16382
CNOT7	GSM1540501	1.57907
CNOT7	GSM1540502	0.739048
CNOT7	GSM1540503	0.41811
CNOT7	GSM1540505	0.288104
CNOT7	GSM1540506	1.1408
CNOT7	GSM1540507	-1.14821
CNOT7	GSM1540508	0.0642639
CNOT7	GSM1540509	0.310224
CNOT7	GSM1540510	0.698481
CNOT7	GSM1540511	-0.0402836
CNOT7	GSM1540512	1.52569
CNOT7	GSM1540513	0.836556
CNOT7	GSM1540514	1.04001
CNOT7	GSM1540515	-0.710461
CNOT7	GSM1540516	-0.14716
CNOT7	GSM1540517	-0.128717
CNOT7	GSM1540518	-0.478378
CNOT7	GSM1540519	0.824892
CNOT7	GSM1540520	-0.778196
CNOT7	GSM1540521	-0.452145
CNOT7	GSM1540522	-1.18994
CNOT7	GSM1540523	-0.24742
CNOT7	GSM1540524	-0.0966667
CNOT7	GSM1540525	-0.835175
CNOT7	GSM1540526	-0.621587
CNOT7	GSM1540527	-0.497332
CNOT7	GSM1540528	-0.96281
CNOT7	GSM1540529	-0.963423
CNOT7	GSM1540530	-0.820447
CNOT7	GSM1540531	-0.543787
CNOT7	GSM1540532	-0.265803
CNOT7	GSM1540533	-0.528281
CNOT7	GSM1540534	-0.968305
CNOT7	GSM1540535	-1.78465
CNOT7	GSM1540536	-1.24934
CNOT7	GSM1540537	0.0239673
CNOT7	GSM1540539	-1.16717
CNOT7	GSM1540540	-0.712258
CNOT7	GSM1540541	-1.78675
HPSE	GSM1540487	-0.0504399
HPSE	GSM1540488	1.7376
HPSE	GSM1540489	1.99794
HPSE	GSM1540490	0.0177785
HPSE	GSM1540491	2.31811
HPSE	GSM1540492	0.572695
HPSE	GSM1540493	-0.626365
HPSE	GSM1540494	1.11819
HPSE	GSM1540495	1.23824
HPSE	GSM1540496	1.76441
HPSE	GSM1540497	-0.173272
HPSE	GSM1540498	0.624817
HPSE	GSM1540499	-0.463966
HPSE	GSM1540501	0.438228
HPSE	GSM1540502	0.312753
HPSE	GSM1540503	0.105291
HPSE	GSM1540505	0.301784
HPSE	GSM1540506	1.01281
HPSE	GSM1540507	-5.69294e-07
HPSE	GSM1540508	1.45429
HPSE	GSM1540509	1.311
HPSE	GSM1540510	1.00407
HPSE	GSM1540511	-1.05971
HPSE	GSM1540512	0.379133
HPSE	GSM1540513	0.263588
HPSE	GSM1540514	-0.101406
HPSE	GSM1540515	-0.184957
HPSE	GSM1540516	-1.13297
HPSE	GSM1540517	-0.465313
HPSE	GSM1540518	-1.18954
HPSE	GSM1540519	1.07863
HPSE	GSM1540520	-0.745067
HPSE	GSM1540521	-0.357696
HPSE	GSM1540522	0.107176
HPSE	GSM1540523	-0.703387
HPSE	GSM1540524	0.423614
HPSE	GSM1540525	-0.169159
HPSE	GSM1540526	0.0778407
HPSE	GSM1540527	-1.56526
HPSE	GSM1540528	-0.309282
HPSE	GSM1540529	-0.501352
HPSE	GSM1540530	-0.0877761
HPSE	GSM1540531	-1.79282
HPSE	GSM1540532	-1.19062
HPSE	GSM1540533	-1.06186
HPSE	GSM1540534	-0.0203486
HPSE	GSM1540535	-1.788
HPSE	GSM1540536	-1.66273
HPSE	GSM1540537	0.0920024
HPSE	GSM1540539	0.324351
HPSE	GSM1540540	-1.22474
HPSE	GSM1540541	-1.44831
RAB11B	GSM1540487	-0.0375129
RAB11B	GSM1540488	0.247948
RAB11B	GSM1540489	1.53595
RAB11B	GSM1540490	1.38676
RAB11B	GSM1540491	2.82745
RAB11B	GSM1540492	0.128782
RAB11B	GSM1540493	0.561617
RAB11B	GSM1540494	2.09401
RAB11B	GSM1540495	2.61883
RAB11B	GSM1540496	0.981422
RAB11B	GSM1540497	0.355072
RAB11B	GSM1540498	-1.42184
RAB11B	GSM1540499	1.4139
RAB11B	GSM1540501	0.151597
RAB11B	GSM1540502	0.892808
RAB11B	GSM1540503	0.45192
RAB11B	GSM1540505	-0.566169
RAB11B	GSM1540506	0.643394
RAB11B	GSM1540507	-0.422434
RAB11B	GSM1540508	0.210105
RAB11B	GSM1540509	0.0482119
RAB11B	GSM1540510	0.0222058
RAB11B	GSM1540511	-0.0950098
RAB11B	GSM1540512	0.575223
RAB11B	GSM1540513	0.702601
RAB11B	GSM1540514	0.328238
RAB11B	GSM1540515	0.0722156
RAB11B	GSM1540516	-0.470337
RAB11B	GSM1540517	-0.319261
RAB11B	GSM1540518	-0.385516
RAB11B	GSM1540519	0.0661601
RAB11B	GSM1540520	-1.18863
RAB11B	GSM1540521	-0.425002
RAB11B	GSM1540522	-0.362032
RAB11B	GSM1540523	-0.853829
RAB11B	GSM1540524	0.0280552
RAB11B	GSM1540525	-0.337607
RAB11B	GSM1540526	-0.43888
RAB11B	GSM1540527	-0.231157
RAB11B	GSM1540528	-0.514009
RAB11B	GSM1540529	-0.4351
RAB11B	GSM1540530	-0.555378
RAB11B	GSM1540531	-1.65694
RAB11B	GSM1540532	-0.730368
RAB11B	GSM1540533	-0.313441
RAB11B	GSM1540534	0.366507
RAB11B	GSM1540535	-0.583128
RAB11B	GSM1540536	-1.06112
RAB11B	GSM1540537	-0.245413
RAB11B	GSM1540539	-1.25115
RAB11B	GSM1540540	-1.15253
RAB11B	GSM1540541	-2.65718
GAPT	GSM1540487	-0.0106395
GAPT	GSM1540488	0.0524634
GAPT	GSM1540489	0.990663
GAPT	GSM1540490	0.895127
GAPT	GSM1540491	0.9739
GAPT	GSM1540492	0.863562
GAPT	GSM1540493	-0.0874447
GAPT	GSM1540494	0.25882
GAPT	GSM1540495	0.992201
GAPT	GSM1540496	1.01731
GAPT	GSM1540497	-0.525649
GAPT	GSM1540498	-0.467035
GAPT	GSM1540499	1.75348
GAPT	GSM1540501	0.875159
GAPT	GSM1540502	1.77258
GAPT	GSM1540503	0.288999
GAPT	GSM1540505	0.356333
GAPT	GSM1540506	1.6149
GAPT	GSM1540507	-0.314017
GAPT	GSM1540508	1.39823
GAPT	GSM1540509	-0.482326
GAPT	GSM1540510	1.20036
GAPT	GSM1540511	-0.275543
GAPT	GSM1540512	1.54967
GAPT	GSM1540513	-0.375195
GAPT	GSM1540514	0.0775414
GAPT	GSM1540515	-0.691547
GAPT	GSM1540516	-0.0609962
GAPT	GSM1540517	-1.4535
GAPT	GSM1540518	-0.698197
GAPT	GSM1540519	0.874343
GAPT	GSM1540520	-1.05697
GAPT	GSM1540521	-0.565149
GAPT	GSM1540522	-0.739849
GAPT	GSM1540523	-1.28981
GAPT	GSM1540524	-0.290185
GAPT	GSM1540525	-1.00908
GAPT	GSM1540526	-0.55066
GAPT	GSM1540527	0.38909
GAPT	GSM1540528	0.724415
GAPT	GSM1540529	1.27888
GAPT	GSM1540530	1.19831
GAPT	GSM1540531	-1.47405
GAPT	GSM1540532	-1.37957
GAPT	GSM1540533	-0.848169
GAPT	GSM1540534	-0.0225992
GAPT	GSM1540535	-1.94664
GAPT	GSM1540536	-1.66401
GAPT	GSM1540537	-0.442439
GAPT	GSM1540539	-0.0155134
GAPT	GSM1540540	-0.606909
GAPT	GSM1540541	-2.05265
GABARAPL2	GSM1540487	0.226746
GABARAPL2	GSM1540488	-0.191983
GABARAPL2	GSM1540489	0.821953
GABARAPL2	GSM1540490	0.325339
GABARAPL2	GSM1540491	0.951341
GABARAPL2	GSM1540492	1.5483
GABARAPL2	GSM1540493	0.458415
GABARAPL2	GSM1540494	0.705329
GABARAPL2	GSM1540495	-0.254295
GABARAPL2	GSM1540496	0.847461
GABARAPL2	GSM1540497	-0.46797
GABARAPL2	GSM1540498	0.922581
GABARAPL2	GSM1540499	0.292761
GABARAPL2	GSM1540501	-0.0192297
GABARAPL2	GSM1540502	-0.50126
GABARAPL2	GSM1540503	1.08346
GABARAPL2	GSM1540505	1.98558
GABARAPL2	GSM1540506	0.959277
GABARAPL2	GSM1540507	1.32008
GABARAPL2	GSM1540508	1.78148
GABARAPL2	GSM1540509	0.845875
GABARAPL2	GSM1540510	0.861706
GABARAPL2	GSM1540511	0.655981
GABARAPL2	GSM1540512	0.875079
GABARAPL2	GSM1540513	0.36663
GABARAPL2	GSM1540514	0.558097
GABARAPL2	GSM1540515	-0.589982
GABARAPL2	GSM1540516	0.528251
GABARAPL2	GSM1540517	-1.27065
GABARAPL2	GSM1540518	-0.317708
GABARAPL2	GSM1540519	0.762992
GABARAPL2	GSM1540520	-1.2484
GABARAPL2	GSM1540521	-1.73488
GABARAPL2	GSM1540522	-1.11866
GABARAPL2	GSM1540523	-0.738379
GABARAPL2	GSM1540524	-0.00411541
GABARAPL2	GSM1540525	0.0852225
GABARAPL2	GSM1540526	-0.218606
GABARAPL2	GSM1540527	-0.701647
GABARAPL2	GSM1540528	0.449637
GABARAPL2	GSM1540529	-0.985509
GABARAPL2	GSM1540530	-0.188554
GABARAPL2	GSM1540531	-2.17329
GABARAPL2	GSM1540532	-0.624734
GABARAPL2	GSM1540533	0.0582797
GABARAPL2	GSM1540534	0.0712158
GABARAPL2	GSM1540535	-2.03077
GABARAPL2	GSM1540536	-1.91002
GABARAPL2	GSM1540537	-0.115974
GABARAPL2	GSM1540539	-0.233683
GABARAPL2	GSM1540540	-0.305557
GABARAPL2	GSM1540541	-2.40322
ECT2	GSM1540487	0.918026
ECT2	GSM1540488	-0.708625
ECT2	GSM1540489	0.264065
ECT2	GSM1540490	-0.0433565
ECT2	GSM1540491	0.32153
ECT2	GSM1540492	0.877026
ECT2	GSM1540493	-0.575745
ECT2	GSM1540494	0.854819
ECT2	GSM1540495	0.248783
ECT2	GSM1540496	2.90985
ECT2	GSM1540497	0.076152
ECT2	GSM1540498	0.655272
ECT2	GSM1540499	0.241863
ECT2	GSM1540501	0.023074
ECT2	GSM1540502	1.15953
ECT2	GSM1540503	1.72468
ECT2	GSM1540505	0.535343
ECT2	GSM1540506	2.46095
ECT2	GSM1540507	1.03142
ECT2	GSM1540508	0.68789
ECT2	GSM1540509	-0.321066
ECT2	GSM1540510	2.87544
ECT2	GSM1540511	-0.365902
ECT2	GSM1540512	0.594932
ECT2	GSM1540513	-0.782014
ECT2	GSM1540514	0.496464
ECT2	GSM1540515	0.102878
ECT2	GSM1540516	0.167406
ECT2	GSM1540517	-0.717844
ECT2	GSM1540518	-0.164192
ECT2	GSM1540519	-0.585103
ECT2	GSM1540520	-1.23616
ECT2	GSM1540521	-0.51175
ECT2	GSM1540522	-0.84503
ECT2	GSM1540523	-0.945207
ECT2	GSM1540524	-0.578424
ECT2	GSM1540525	-0.573211
ECT2	GSM1540526	-0.0303177
ECT2	GSM1540527	-0.262459
ECT2	GSM1540528	0.0076122
ECT2	GSM1540529	-0.693541
ECT2	GSM1540530	-0.319611
ECT2	GSM1540531	-2.00457
ECT2	GSM1540532	-0.640316
ECT2	GSM1540533	-0.814595
ECT2	GSM1540534	-0.265157
ECT2	GSM1540535	-1.08206
ECT2	GSM1540536	-1.17957
ECT2	GSM1540537	-0.868296
ECT2	GSM1540539	0.102592
ECT2	GSM1540540	-1.34803
ECT2	GSM1540541	-0.875438
FKBP1A	GSM1540487	-0.752102
FKBP1A	GSM1540488	1.15467
FKBP1A	GSM1540489	1.01004
FKBP1A	GSM1540490	0.00409393
FKBP1A	GSM1540491	2.09937
FKBP1A	GSM1540492	0.561103
FKBP1A	GSM1540493	-0.755878
FKBP1A	GSM1540494	0.892105
FKBP1A	GSM1540495	-0.334509
FKBP1A	GSM1540496	2.13353
FKBP1A	GSM1540497	-0.103727
FKBP1A	GSM1540498	0.414285
FKBP1A	GSM1540499	0.708002
FKBP1A	GSM1540501	0.5028
FKBP1A	GSM1540502	0.260459
FKBP1A	GSM1540503	0.477241
FKBP1A	GSM1540505	0.188263
FKBP1A	GSM1540506	0.660178
FKBP1A	GSM1540507	0.893022
FKBP1A	GSM1540508	1.33642
FKBP1A	GSM1540509	1.744
FKBP1A	GSM1540510	0.328298
FKBP1A	GSM1540511	0.250813
FKBP1A	GSM1540512	-0.132071
FKBP1A	GSM1540513	0.654703
FKBP1A	GSM1540514	0.550201
FKBP1A	GSM1540515	-0.904381
FKBP1A	GSM1540516	-0.0882331
FKBP1A	GSM1540517	-0.993355
FKBP1A	GSM1540518	-0.357995
FKBP1A	GSM1540519	1.12448
FKBP1A	GSM1540520	-0.89193
FKBP1A	GSM1540521	-0.600268
FKBP1A	GSM1540522	-0.566891
FKBP1A	GSM1540523	-0.38292
FKBP1A	GSM1540524	0.423929
FKBP1A	GSM1540525	0.320443
FKBP1A	GSM1540526	0.279226
FKBP1A	GSM1540527	-0.393088
FKBP1A	GSM1540528	-0.492738
FKBP1A	GSM1540529	0.25078
FKBP1A	GSM1540530	0.522671
FKBP1A	GSM1540531	-1.618
FKBP1A	GSM1540532	-0.678572
FKBP1A	GSM1540533	-0.173345
FKBP1A	GSM1540534	-0.177371
FKBP1A	GSM1540535	-2.05707
FKBP1A	GSM1540536	-2.68377
FKBP1A	GSM1540537	-0.434901
FKBP1A	GSM1540539	-0.635273
FKBP1A	GSM1540540	-0.836682
FKBP1A	GSM1540541	-2.70005
NOP10	GSM1540487	0.0505624
NOP10	GSM1540488	1.079
NOP10	GSM1540489	1.32184
NOP10	GSM1540490	0.819992
NOP10	GSM1540491	0.987031
NOP10	GSM1540492	1.60939
NOP10	GSM1540493	-0.856866
NOP10	GSM1540494	0.462862
NOP10	GSM1540495	0.0905985
NOP10	GSM1540496	2.11945
NOP10	GSM1540497	0.31635
NOP10	GSM1540498	0.652229
NOP10	GSM1540499	0.128974
NOP10	GSM1540501	0.520844
NOP10	GSM1540502	0.197806
NOP10	GSM1540503	0.959135
NOP10	GSM1540505	0.0795169
NOP10	GSM1540506	0.1848
NOP10	GSM1540507	0.410035
NOP10	GSM1540508	1.48324
NOP10	GSM1540509	1.10121
NOP10	GSM1540510	0.507952
NOP10	GSM1540511	0.084117
NOP10	GSM1540512	-0.0695012
NOP10	GSM1540513	-0.48052
NOP10	GSM1540514	-0.0585893
NOP10	GSM1540515	-0.627893
NOP10	GSM1540516	0.158144
NOP10	GSM1540517	-1.61572
NOP10	GSM1540518	-0.837856
NOP10	GSM1540519	0.789798
NOP10	GSM1540520	-1.04982
NOP10	GSM1540521	-1.56717
NOP10	GSM1540522	-0.640511
NOP10	GSM1540523	-1.77206
NOP10	GSM1540524	-0.0706501
NOP10	GSM1540525	0.8266
NOP10	GSM1540526	0.0158517
NOP10	GSM1540527	0.308579
NOP10	GSM1540528	1.41122
NOP10	GSM1540529	-0.174844
NOP10	GSM1540530	0.703948
NOP10	GSM1540531	-2.62459
NOP10	GSM1540532	-0.760286
NOP10	GSM1540533	0.0125724
NOP10	GSM1540534	0.401674
NOP10	GSM1540535	-0.836138
NOP10	GSM1540536	-0.961849
NOP10	GSM1540537	-0.191628
NOP10	GSM1540539	-0.567944
NOP10	GSM1540540	-1.98932
NOP10	GSM1540541	-2.04156
TPP1	GSM1540487	1.07758
TPP1	GSM1540488	3.09623
TPP1	GSM1540489	1.71535
TPP1	GSM1540490	0.390005
TPP1	GSM1540491	1.3655
TPP1	GSM1540492	1.28064
TPP1	GSM1540493	-1.32242
TPP1	GSM1540494	-0.396567
TPP1	GSM1540495	0.771605
TPP1	GSM1540496	1.76123
TPP1	GSM1540497	-0.259019
TPP1	GSM1540498	0.185932
TPP1	GSM1540499	0.705562
TPP1	GSM1540501	0.399779
TPP1	GSM1540502	0.814775
TPP1	GSM1540503	0.122448
TPP1	GSM1540505	0.182437
TPP1	GSM1540506	0.889312
TPP1	GSM1540507	0.184257
TPP1	GSM1540508	0.559458
TPP1	GSM1540509	0.562253
TPP1	GSM1540510	0.733039
TPP1	GSM1540511	-0.278533
TPP1	GSM1540512	-0.142742
TPP1	GSM1540513	0.268295
TPP1	GSM1540514	0.208271
TPP1	GSM1540515	0.347543
TPP1	GSM1540516	-0.523375
TPP1	GSM1540517	-1.21023
TPP1	GSM1540518	-0.0525614
TPP1	GSM1540519	0.823866
TPP1	GSM1540520	-0.780262
TPP1	GSM1540521	-0.617766
TPP1	GSM1540522	-0.724258
TPP1	GSM1540523	-1.22479
TPP1	GSM1540524	0.469976
TPP1	GSM1540525	0.262566
TPP1	GSM1540526	-0.0419469
TPP1	GSM1540527	0.0119632
TPP1	GSM1540528	-0.614934
TPP1	GSM1540529	0.43666
TPP1	GSM1540530	-0.129879
TPP1	GSM1540531	-2.07584
TPP1	GSM1540532	-1.10151
TPP1	GSM1540533	-0.615236
TPP1	GSM1540534	-0.103393
TPP1	GSM1540535	-0.624429
TPP1	GSM1540536	-1.70722
TPP1	GSM1540537	-0.298895
TPP1	GSM1540539	-0.867623
TPP1	GSM1540540	-1.62061
TPP1	GSM1540541	-2.2925
SECTM1	GSM1540487	0.342649
SECTM1	GSM1540488	0.866987
SECTM1	GSM1540489	1.56926
SECTM1	GSM1540490	-0.0873352
SECTM1	GSM1540491	1.74247
SECTM1	GSM1540492	0.12308
SECTM1	GSM1540493	-1.05671
SECTM1	GSM1540494	-0.170124
SECTM1	GSM1540495	0.44142
SECTM1	GSM1540496	2.07261
SECTM1	GSM1540497	0.428051
SECTM1	GSM1540498	0.41061
SECTM1	GSM1540499	0.44071
SECTM1	GSM1540501	2.15983
SECTM1	GSM1540502	0.421119
SECTM1	GSM1540503	0.346509
SECTM1	GSM1540505	-0.320251
SECTM1	GSM1540506	2.22434
SECTM1	GSM1540507	0.334139
SECTM1	GSM1540508	1.91774
SECTM1	GSM1540509	2.28075
SECTM1	GSM1540510	0.149056
SECTM1	GSM1540511	-0.915038
SECTM1	GSM1540512	-0.677444
SECTM1	GSM1540513	0.516859
SECTM1	GSM1540514	-0.794931
SECTM1	GSM1540515	-0.804933
SECTM1	GSM1540516	-0.947481
SECTM1	GSM1540517	-1.29493
SECTM1	GSM1540518	-0.53342
SECTM1	GSM1540519	0.426061
SECTM1	GSM1540520	0.116477
SECTM1	GSM1540521	-0.682208
SECTM1	GSM1540522	0.0707307
SECTM1	GSM1540523	-1.33165
SECTM1	GSM1540524	-0.0783891
SECTM1	GSM1540525	0.245998
SECTM1	GSM1540526	-0.177629
SECTM1	GSM1540527	-0.423072
SECTM1	GSM1540528	-0.587666
SECTM1	GSM1540529	0.0494673
SECTM1	GSM1540530	0.197306
SECTM1	GSM1540531	-1.46784
SECTM1	GSM1540532	-1.39986
SECTM1	GSM1540533	-0.496488
SECTM1	GSM1540534	-0.555882
SECTM1	GSM1540535	-0.147877
SECTM1	GSM1540536	-1.11673
SECTM1	GSM1540537	-0.667593
SECTM1	GSM1540539	-0.665325
SECTM1	GSM1540540	-0.671941
SECTM1	GSM1540541	-1.82147
CBLB	GSM1540487	0.920622
CBLB	GSM1540488	-3.3137
CBLB	GSM1540489	-1.1697
CBLB	GSM1540490	-0.421411
CBLB	GSM1540491	0.52849
CBLB	GSM1540492	0.417398
CBLB	GSM1540493	-0.774055
CBLB	GSM1540494	-1.25722
CBLB	GSM1540495	-0.177798
CBLB	GSM1540496	-1.29917
CBLB	GSM1540497	0.376221
CBLB	GSM1540498	-0.996061
CBLB	GSM1540499	0.444333
CBLB	GSM1540501	-1.40681
CBLB	GSM1540502	0.428219
CBLB	GSM1540503	-0.682141
CBLB	GSM1540505	-0.0619758
CBLB	GSM1540506	-0.681345
CBLB	GSM1540507	-0.33553
CBLB	GSM1540508	-1.90881
CBLB	GSM1540509	-0.859638
CBLB	GSM1540510	1.19102
CBLB	GSM1540511	-1.05413
CBLB	GSM1540512	-0.353156
CBLB	GSM1540513	-0.459007
CBLB	GSM1540514	-0.0375008
CBLB	GSM1540515	0.999329
CBLB	GSM1540516	-0.179769
CBLB	GSM1540517	1.18155
CBLB	GSM1540518	0.991156
CBLB	GSM1540519	0.695504
CBLB	GSM1540520	0.28251
CBLB	GSM1540521	-0.0710851
CBLB	GSM1540522	0.407027
CBLB	GSM1540523	0.274694
CBLB	GSM1540524	0.36848
CBLB	GSM1540525	-0.404269
CBLB	GSM1540526	-0.87277
CBLB	GSM1540527	0.494077
CBLB	GSM1540528	0.14453
CBLB	GSM1540529	1.14631
CBLB	GSM1540530	-0.389543
CBLB	GSM1540531	2.74134
CBLB	GSM1540532	0.148333
CBLB	GSM1540533	0.786656
CBLB	GSM1540534	-0.0507229
CBLB	GSM1540535	1.38973
CBLB	GSM1540536	1.82518
CBLB	GSM1540537	-0.318516
CBLB	GSM1540539	0.639027
CBLB	GSM1540540	0.736543
CBLB	GSM1540541	-0.0224448
SHCBP1	GSM1540487	-0.275585
SHCBP1	GSM1540488	-0.767443
SHCBP1	GSM1540489	1.01528
SHCBP1	GSM1540490	-0.523918
SHCBP1	GSM1540491	-1.39252
SHCBP1	GSM1540492	-0.056893
SHCBP1	GSM1540493	0.287489
SHCBP1	GSM1540494	2.14106
SHCBP1	GSM1540495	-0.261878
SHCBP1	GSM1540496	2.6126
SHCBP1	GSM1540497	0.585948
SHCBP1	GSM1540498	0.485356
SHCBP1	GSM1540499	-0.00172228
SHCBP1	GSM1540501	0.226092
SHCBP1	GSM1540502	1.98861
SHCBP1	GSM1540503	2.28972
SHCBP1	GSM1540505	0.323066
SHCBP1	GSM1540506	1.92921
SHCBP1	GSM1540507	1.29223
SHCBP1	GSM1540508	1.15573
SHCBP1	GSM1540509	0.0106738
SHCBP1	GSM1540510	2.83854
SHCBP1	GSM1540511	-0.230215
SHCBP1	GSM1540512	-0.0146747
SHCBP1	GSM1540513	-0.192876
SHCBP1	GSM1540514	-0.357694
SHCBP1	GSM1540515	-0.678122
SHCBP1	GSM1540516	-0.211607
SHCBP1	GSM1540517	-0.751185
SHCBP1	GSM1540518	-0.604446
SHCBP1	GSM1540519	-0.495426
SHCBP1	GSM1540520	-0.789559
SHCBP1	GSM1540521	-0.369623
SHCBP1	GSM1540522	-0.651957
SHCBP1	GSM1540523	-0.560918
SHCBP1	GSM1540524	-0.502685
SHCBP1	GSM1540525	-0.816494
SHCBP1	GSM1540526	-0.423992
SHCBP1	GSM1540527	-1.05626
SHCBP1	GSM1540528	-0.352398
SHCBP1	GSM1540529	-1.0462
SHCBP1	GSM1540530	-0.248768
SHCBP1	GSM1540531	-0.934924
SHCBP1	GSM1540532	-0.385538
SHCBP1	GSM1540533	-0.711177
SHCBP1	GSM1540534	-0.379688
SHCBP1	GSM1540535	-0.596925
SHCBP1	GSM1540536	-0.581454
SHCBP1	GSM1540537	0.0496004
SHCBP1	GSM1540539	-0.456644
SHCBP1	GSM1540540	-0.512591
SHCBP1	GSM1540541	-1.0372
PSMC2	GSM1540487	0.127984
PSMC2	GSM1540488	-0.737143
PSMC2	GSM1540489	0.847695
PSMC2	GSM1540490	0.510289
PSMC2	GSM1540491	-1.40962
PSMC2	GSM1540492	-0.233113
PSMC2	GSM1540493	-0.456629
PSMC2	GSM1540494	1.32511
PSMC2	GSM1540495	0.760056
PSMC2	GSM1540496	2.70423
PSMC2	GSM1540497	0.943874
PSMC2	GSM1540498	0.340312
PSMC2	GSM1540499	0.889945
PSMC2	GSM1540501	0.293533
PSMC2	GSM1540502	2.06614
PSMC2	GSM1540503	1.18669
PSMC2	GSM1540505	0.187075
PSMC2	GSM1540506	1.31471
PSMC2	GSM1540507	0.915942
PSMC2	GSM1540508	0.401751
PSMC2	GSM1540509	0.791578
PSMC2	GSM1540510	1.60356
PSMC2	GSM1540511	-1.39993
PSMC2	GSM1540512	0.345725
PSMC2	GSM1540513	0.517058
PSMC2	GSM1540514	0.444114
PSMC2	GSM1540515	0.0997896
PSMC2	GSM1540516	-0.0122306
PSMC2	GSM1540517	-0.242809
PSMC2	GSM1540518	-0.221685
PSMC2	GSM1540519	-0.0513087
PSMC2	GSM1540520	-0.620253
PSMC2	GSM1540521	-0.55424
PSMC2	GSM1540522	-1.65516
PSMC2	GSM1540523	-0.287023
PSMC2	GSM1540524	-0.235993
PSMC2	GSM1540525	-0.782722
PSMC2	GSM1540526	-0.930507
PSMC2	GSM1540527	-0.141319
PSMC2	GSM1540528	-1.24499
PSMC2	GSM1540529	-0.0283111
PSMC2	GSM1540530	0.68119
PSMC2	GSM1540531	-2.2774
PSMC2	GSM1540532	-0.222468
PSMC2	GSM1540533	-0.664495
PSMC2	GSM1540534	-0.0989816
PSMC2	GSM1540535	-0.550029
PSMC2	GSM1540536	-0.140947
PSMC2	GSM1540537	-1.15372
PSMC2	GSM1540539	-0.0653873
PSMC2	GSM1540540	-0.256478
PSMC2	GSM1540541	-2.62347
ATP5C1	GSM1540487	0.673418
ATP5C1	GSM1540488	-0.101737
ATP5C1	GSM1540489	0.929469
ATP5C1	GSM1540490	1.09815
ATP5C1	GSM1540491	1.2171
ATP5C1	GSM1540492	1.22238
ATP5C1	GSM1540493	0.0972107
ATP5C1	GSM1540494	1.36908
ATP5C1	GSM1540495	-0.0397833
ATP5C1	GSM1540496	2.57433
ATP5C1	GSM1540497	-0.253421
ATP5C1	GSM1540498	0.724338
ATP5C1	GSM1540499	-0.100161
ATP5C1	GSM1540501	-0.57982
ATP5C1	GSM1540502	-0.515611
ATP5C1	GSM1540503	1.25621
ATP5C1	GSM1540505	0.206049
ATP5C1	GSM1540506	1.08887
ATP5C1	GSM1540507	1.19263
ATP5C1	GSM1540508	0.227492
ATP5C1	GSM1540509	1.43437
ATP5C1	GSM1540510	1.28517
ATP5C1	GSM1540511	-0.163007
ATP5C1	GSM1540512	0.330456
ATP5C1	GSM1540513	-0.0308729
ATP5C1	GSM1540514	0.405942
ATP5C1	GSM1540515	0.687341
ATP5C1	GSM1540516	-0.0853537
ATP5C1	GSM1540517	-0.498789
ATP5C1	GSM1540518	-0.303816
ATP5C1	GSM1540519	0.214208
ATP5C1	GSM1540520	-0.527412
ATP5C1	GSM1540521	-0.222755
ATP5C1	GSM1540522	-1.54876
ATP5C1	GSM1540523	-0.0737746
ATP5C1	GSM1540524	0.277395
ATP5C1	GSM1540525	-0.321339
ATP5C1	GSM1540526	-0.482498
ATP5C1	GSM1540527	-0.203588
ATP5C1	GSM1540528	-0.367693
ATP5C1	GSM1540529	-0.578263
ATP5C1	GSM1540530	-0.555913
ATP5C1	GSM1540531	-1.23611
ATP5C1	GSM1540532	-0.192592
ATP5C1	GSM1540533	-0.512158
ATP5C1	GSM1540534	-0.0730207
ATP5C1	GSM1540535	-2.73926
ATP5C1	GSM1540536	-2.59387
ATP5C1	GSM1540537	-0.475627
ATP5C1	GSM1540539	0.0241872
ATP5C1	GSM1540540	-0.750408
ATP5C1	GSM1540541	-2.40839
ZZEF1	GSM1540487	0.694312
ZZEF1	GSM1540488	-1.84722
ZZEF1	GSM1540489	-0.618444
ZZEF1	GSM1540490	-0.17267
ZZEF1	GSM1540491	-1.23944
ZZEF1	GSM1540492	-0.065246
ZZEF1	GSM1540493	1.17737
ZZEF1	GSM1540494	-0.598619
ZZEF1	GSM1540495	-1.48642
ZZEF1	GSM1540496	-0.204943
ZZEF1	GSM1540497	0.622494
ZZEF1	GSM1540498	-0.118245
ZZEF1	GSM1540499	-0.697112
ZZEF1	GSM1540501	-0.525145
ZZEF1	GSM1540502	-0.248858
ZZEF1	GSM1540503	-0.338659
ZZEF1	GSM1540505	-0.147194
ZZEF1	GSM1540506	-1.87005
ZZEF1	GSM1540507	-0.11321
ZZEF1	GSM1540508	0.270618
ZZEF1	GSM1540509	-0.695619
ZZEF1	GSM1540510	-0.915533
ZZEF1	GSM1540511	-2.97013
ZZEF1	GSM1540512	-0.92306
ZZEF1	GSM1540513	-0.789087
ZZEF1	GSM1540514	-0.433356
ZZEF1	GSM1540515	0.652723
ZZEF1	GSM1540516	0.0121213
ZZEF1	GSM1540517	1.28982
ZZEF1	GSM1540518	0.248162
ZZEF1	GSM1540519	0.293327
ZZEF1	GSM1540520	1.61124
ZZEF1	GSM1540521	0.44648
ZZEF1	GSM1540522	1.29831
ZZEF1	GSM1540523	0.629352
ZZEF1	GSM1540524	0.32115
ZZEF1	GSM1540525	0.0208949
ZZEF1	GSM1540526	-0.120971
ZZEF1	GSM1540527	-0.18586
ZZEF1	GSM1540528	0.978632
ZZEF1	GSM1540529	1.52472
ZZEF1	GSM1540530	-0.237766
ZZEF1	GSM1540531	0.430579
ZZEF1	GSM1540532	0.756154
ZZEF1	GSM1540533	0.824099
ZZEF1	GSM1540534	1.98439
ZZEF1	GSM1540535	0.726272
ZZEF1	GSM1540536	2.29618
ZZEF1	GSM1540537	0.0469098
ZZEF1	GSM1540539	0.214076
ZZEF1	GSM1540540	-0.216742
ZZEF1	GSM1540541	-1.59081
GGT3P	GSM1540487	-0.611654
GGT3P	GSM1540488	-0.287523
GGT3P	GSM1540489	0.084601
GGT3P	GSM1540490	-0.799932
GGT3P	GSM1540491	3.50693
GGT3P	GSM1540492	-0.960322
GGT3P	GSM1540493	1.79985
GGT3P	GSM1540494	1.02674
GGT3P	GSM1540495	0.311652
GGT3P	GSM1540496	0.924568
GGT3P	GSM1540497	2.80637
GGT3P	GSM1540498	0.540356
GGT3P	GSM1540499	0.981878
GGT3P	GSM1540501	3.25501
GGT3P	GSM1540502	0.0342521
GGT3P	GSM1540503	-0.221231
GGT3P	GSM1540505	0.0741516
GGT3P	GSM1540506	0.0858752
GGT3P	GSM1540507	-0.307516
GGT3P	GSM1540508	0.22826
GGT3P	GSM1540509	-0.299522
GGT3P	GSM1540510	0.094739
GGT3P	GSM1540511	-0.427344
GGT3P	GSM1540512	0.327073
GGT3P	GSM1540513	-0.297089
GGT3P	GSM1540514	-0.0212871
GGT3P	GSM1540515	-0.330636
GGT3P	GSM1540516	-0.242976
GGT3P	GSM1540517	-0.769499
GGT3P	GSM1540518	-0.999438
GGT3P	GSM1540519	1.2897
GGT3P	GSM1540520	-0.889986
GGT3P	GSM1540521	-0.386354
GGT3P	GSM1540522	-0.832799
GGT3P	GSM1540523	-0.774836
GGT3P	GSM1540524	-0.445296
GGT3P	GSM1540525	-0.153806
GGT3P	GSM1540526	-0.631769
GGT3P	GSM1540527	-0.477381
GGT3P	GSM1540528	0.0339655
GGT3P	GSM1540529	-0.222095
GGT3P	GSM1540530	0.244332
GGT3P	GSM1540531	-0.71077
GGT3P	GSM1540532	-0.543304
GGT3P	GSM1540533	-0.573455
GGT3P	GSM1540534	-0.460136
GGT3P	GSM1540535	-0.52193
GGT3P	GSM1540536	-0.453779
GGT3P	GSM1540537	-0.286716
GGT3P	GSM1540539	-0.749101
GGT3P	GSM1540540	-1.06435
GGT3P	GSM1540541	-0.896472
SV2A	GSM1540487	-0.152386
SV2A	GSM1540488	-1.22567
SV2A	GSM1540489	-1.50237
SV2A	GSM1540490	-0.82902
SV2A	GSM1540491	-2.99416
SV2A	GSM1540492	-1.30758
SV2A	GSM1540493	0.126291
SV2A	GSM1540494	-0.102323
SV2A	GSM1540495	-0.220369
SV2A	GSM1540496	-0.583468
SV2A	GSM1540497	-0.516688
SV2A	GSM1540498	-1.34138
SV2A	GSM1540499	-0.231487
SV2A	GSM1540501	-1.02707
SV2A	GSM1540502	0.895106
SV2A	GSM1540503	-0.588556
SV2A	GSM1540505	1.23646
SV2A	GSM1540506	-1.36458
SV2A	GSM1540507	0.278098
SV2A	GSM1540508	-0.841806
SV2A	GSM1540509	-1.65711
SV2A	GSM1540510	0.377334
SV2A	GSM1540511	-0.00162982
SV2A	GSM1540512	0.022543
SV2A	GSM1540513	-0.694855
SV2A	GSM1540514	0.781664
SV2A	GSM1540515	1.19076
SV2A	GSM1540516	0.575015
SV2A	GSM1540517	1.54183
SV2A	GSM1540518	1.38957
SV2A	GSM1540519	0.0273409
SV2A	GSM1540520	-0.598283
SV2A	GSM1540521	-0.490641
SV2A	GSM1540522	0.313226
SV2A	GSM1540523	1.14662
SV2A	GSM1540524	0.745244
SV2A	GSM1540525	0.043751
SV2A	GSM1540526	-0.890735
SV2A	GSM1540527	0.359448
SV2A	GSM1540528	0.976614
SV2A	GSM1540529	2.54992
SV2A	GSM1540530	0.306767
SV2A	GSM1540531	1.05169
SV2A	GSM1540532	1.1225
SV2A	GSM1540533	0.785372
SV2A	GSM1540534	0.645925
SV2A	GSM1540535	-0.192369
SV2A	GSM1540536	0.374736
SV2A	GSM1540537	-0.404054
SV2A	GSM1540539	0.191089
SV2A	GSM1540540	1.30952
SV2A	GSM1540541	-0.605841
FABP5P3	GSM1540487	-1.0146
FABP5P3	GSM1540488	-0.75295
FABP5P3	GSM1540489	1.48056
FABP5P3	GSM1540490	-0.220323
FABP5P3	GSM1540491	3.05331
FABP5P3	GSM1540492	-0.839993
FABP5P3	GSM1540493	-0.211407
FABP5P3	GSM1540494	1.02238
FABP5P3	GSM1540495	2.14756
FABP5P3	GSM1540496	0.530102
FABP5P3	GSM1540497	1.92982
FABP5P3	GSM1540498	-0.798731
FABP5P3	GSM1540499	1.05249
FABP5P3	GSM1540501	0.79457
FABP5P3	GSM1540502	3.06684
FABP5P3	GSM1540503	0.415846
FABP5P3	GSM1540505	-0.562962
FABP5P3	GSM1540506	0.770394
FABP5P3	GSM1540507	-0.561703
FABP5P3	GSM1540508	0.799076
FABP5P3	GSM1540509	-0.63158
FABP5P3	GSM1540510	0.292384
FABP5P3	GSM1540511	-0.148468
FABP5P3	GSM1540512	0.975941
FABP5P3	GSM1540513	0.547028
FABP5P3	GSM1540514	0.866714
FABP5P3	GSM1540515	-1.0146
FABP5P3	GSM1540516	-0.802744
FABP5P3	GSM1540517	-0.443224
FABP5P3	GSM1540518	-0.620623
FABP5P3	GSM1540519	0.0175182
FABP5P3	GSM1540520	-0.701015
FABP5P3	GSM1540521	-0.257714
FABP5P3	GSM1540522	-1.0146
FABP5P3	GSM1540523	-0.279337
FABP5P3	GSM1540524	-0.148264
FABP5P3	GSM1540525	-0.261976
FABP5P3	GSM1540526	-0.71214
FABP5P3	GSM1540527	-1.0146
FABP5P3	GSM1540528	-1.0146
FABP5P3	GSM1540529	-0.744716
FABP5P3	GSM1540530	-0.568205
FABP5P3	GSM1540531	-0.354371
FABP5P3	GSM1540532	-0.309044
FABP5P3	GSM1540533	0.409949
FABP5P3	GSM1540534	-0.565902
FABP5P3	GSM1540535	-0.0346189
FABP5P3	GSM1540536	-0.234002
FABP5P3	GSM1540537	-0.579981
FABP5P3	GSM1540539	-1.0146
FABP5P3	GSM1540540	-0.857618
FABP5P3	GSM1540541	-0.881251
A2M	GSM1540487	-0.285589
A2M	GSM1540488	-0.0858746
A2M	GSM1540489	0.864774
A2M	GSM1540490	0.186957
A2M	GSM1540491	0.700402
A2M	GSM1540492	-1.04484
A2M	GSM1540493	-1.16415
A2M	GSM1540494	-0.78465
A2M	GSM1540495	-0.936671
A2M	GSM1540496	-0.64355
A2M	GSM1540497	-0.362503
A2M	GSM1540498	-0.983329
A2M	GSM1540499	-1.22092
A2M	GSM1540501	-1.14412
A2M	GSM1540502	1.60806
A2M	GSM1540503	-0.808195
A2M	GSM1540505	-1.10948
A2M	GSM1540506	-0.367012
A2M	GSM1540507	-0.44245
A2M	GSM1540508	-1.21454
A2M	GSM1540509	-1.04979
A2M	GSM1540510	1.09694
A2M	GSM1540511	-0.310041
A2M	GSM1540512	-0.384182
A2M	GSM1540513	-1.20081
A2M	GSM1540514	-0.853727
A2M	GSM1540515	-0.460212
A2M	GSM1540516	0.0121388
A2M	GSM1540517	1.46083
A2M	GSM1540518	2.49427
A2M	GSM1540519	-0.761471
A2M	GSM1540520	0.349568
A2M	GSM1540521	-0.0802519
A2M	GSM1540522	0.376488
A2M	GSM1540523	0.11049
A2M	GSM1540524	2.53012
A2M	GSM1540525	1.79566
A2M	GSM1540526	0.660823
A2M	GSM1540527	0.178011
A2M	GSM1540528	-0.880236
A2M	GSM1540529	1.33489
A2M	GSM1540530	-0.385197
A2M	GSM1540531	1.47378
A2M	GSM1540532	0.0674755
A2M	GSM1540533	1.58232
A2M	GSM1540534	0.186007
A2M	GSM1540535	-0.433788
A2M	GSM1540536	1.49003
A2M	GSM1540537	-0.742842
A2M	GSM1540539	0.174505
A2M	GSM1540540	-0.670508
A2M	GSM1540541	0.0763882
C18orf32	GSM1540487	-0.406848
C18orf32	GSM1540488	-0.581369
C18orf32	GSM1540489	0.638474
C18orf32	GSM1540490	0.821773
C18orf32	GSM1540491	2.72527
C18orf32	GSM1540492	1.94749
C18orf32	GSM1540493	-0.0815295
C18orf32	GSM1540494	1.26345
C18orf32	GSM1540495	-0.899614
C18orf32	GSM1540496	1.51553
C18orf32	GSM1540497	-0.269232
C18orf32	GSM1540498	-0.623514
C18orf32	GSM1540499	-0.0686568
C18orf32	GSM1540501	0.291248
C18orf32	GSM1540502	-0.560973
C18orf32	GSM1540503	0.117383
C18orf32	GSM1540505	0.700329
C18orf32	GSM1540506	1.25894
C18orf32	GSM1540507	0.178053
C18orf32	GSM1540508	1.75322
C18orf32	GSM1540509	0.947301
C18orf32	GSM1540510	0.936614
C18orf32	GSM1540511	0.361821
C18orf32	GSM1540512	0.388257
C18orf32	GSM1540513	1.02283
C18orf32	GSM1540514	0.985091
C18orf32	GSM1540515	-0.609689
C18orf32	GSM1540516	0.293671
C18orf32	GSM1540517	-0.956336
C18orf32	GSM1540518	-0.399127
C18orf32	GSM1540519	0.892652
C18orf32	GSM1540520	-0.794197
C18orf32	GSM1540521	-0.46824
C18orf32	GSM1540522	-1.4029
C18orf32	GSM1540523	-0.440223
C18orf32	GSM1540524	0.0651972
C18orf32	GSM1540525	-0.0530845
C18orf32	GSM1540526	-0.118876
C18orf32	GSM1540527	-1.26067
C18orf32	GSM1540528	-0.140439
C18orf32	GSM1540529	0.47588
C18orf32	GSM1540530	0.894566
C18orf32	GSM1540531	-0.747524
C18orf32	GSM1540532	-0.438323
C18orf32	GSM1540533	-0.933794
C18orf32	GSM1540534	-0.286539
C18orf32	GSM1540535	-2.02096
C18orf32	GSM1540536	-1.83829
C18orf32	GSM1540537	-0.799017
C18orf32	GSM1540539	-0.450784
C18orf32	GSM1540540	-0.588862
C18orf32	GSM1540541	-2.23542
EMC7	GSM1540487	0.189103
EMC7	GSM1540488	0.024852
EMC7	GSM1540489	0.791851
EMC7	GSM1540490	0.234221
EMC7	GSM1540491	0.168145
EMC7	GSM1540492	1.44996
EMC7	GSM1540493	-0.603288
EMC7	GSM1540494	-0.327344
EMC7	GSM1540495	-0.29188
EMC7	GSM1540496	1.02234
EMC7	GSM1540497	0.0340902
EMC7	GSM1540498	0.488902
EMC7	GSM1540499	-0.202116
EMC7	GSM1540501	0.274626
EMC7	GSM1540502	1.6758
EMC7	GSM1540503	1.54838
EMC7	GSM1540505	-1.04673
EMC7	GSM1540506	0.919225
EMC7	GSM1540507	1.6648
EMC7	GSM1540508	0.890359
EMC7	GSM1540509	0.890194
EMC7	GSM1540510	1.46727
EMC7	GSM1540511	0.321818
EMC7	GSM1540512	0.17831
EMC7	GSM1540513	0.209303
EMC7	GSM1540514	0.653095
EMC7	GSM1540515	-1.09768
EMC7	GSM1540516	0.248055
EMC7	GSM1540517	-1.95406
EMC7	GSM1540518	0.243932
EMC7	GSM1540519	-0.195508
EMC7	GSM1540520	0.363155
EMC7	GSM1540521	-1.21077
EMC7	GSM1540522	-2.06003
EMC7	GSM1540523	-0.694655
EMC7	GSM1540524	-0.29188
EMC7	GSM1540525	0.833181
EMC7	GSM1540526	-1.49822
EMC7	GSM1540527	0.501539
EMC7	GSM1540528	0.736124
EMC7	GSM1540529	0.324316
EMC7	GSM1540530	1.00708
EMC7	GSM1540531	0.20257
EMC7	GSM1540532	-0.836745
EMC7	GSM1540533	0.209856
EMC7	GSM1540534	-0.341516
EMC7	GSM1540535	-1.42973
EMC7	GSM1540536	-0.435543
EMC7	GSM1540537	-1.18118
EMC7	GSM1540539	-0.601147
EMC7	GSM1540540	-0.218685
EMC7	GSM1540541	-3.24775
FAM21A	GSM1540487	2.58513
FAM21A	GSM1540488	-0.568874
FAM21A	GSM1540489	1.23155
FAM21A	GSM1540490	0.0948731
FAM21A	GSM1540491	0.828632
FAM21A	GSM1540492	-0.85362
FAM21A	GSM1540493	0.452528
FAM21A	GSM1540494	0.244392
FAM21A	GSM1540495	0.803295
FAM21A	GSM1540496	2.77235
FAM21A	GSM1540497	-0.765962
FAM21A	GSM1540498	1.06472
FAM21A	GSM1540499	-0.300608
FAM21A	GSM1540501	-0.759679
FAM21A	GSM1540502	0.243606
FAM21A	GSM1540503	0.170949
FAM21A	GSM1540505	0.568866
FAM21A	GSM1540506	0.452767
FAM21A	GSM1540507	-0.45286
FAM21A	GSM1540508	-0.237405
FAM21A	GSM1540509	1.83524
FAM21A	GSM1540510	0.772889
FAM21A	GSM1540511	-0.136306
FAM21A	GSM1540512	0.87052
FAM21A	GSM1540513	-0.442441
FAM21A	GSM1540514	0.957813
FAM21A	GSM1540515	0.557378
FAM21A	GSM1540516	0.119993
FAM21A	GSM1540517	-0.00271006
FAM21A	GSM1540518	-0.651486
FAM21A	GSM1540519	0.773525
FAM21A	GSM1540520	-1.95787
FAM21A	GSM1540521	0.00763843
FAM21A	GSM1540522	-0.887726
FAM21A	GSM1540523	-0.365753
FAM21A	GSM1540524	0.232883
FAM21A	GSM1540525	-0.625507
FAM21A	GSM1540526	-0.332275
FAM21A	GSM1540527	0.160382
FAM21A	GSM1540528	0.484483
FAM21A	GSM1540529	1.30258
FAM21A	GSM1540530	0.338691
FAM21A	GSM1540531	-1.81344
FAM21A	GSM1540532	-0.982172
FAM21A	GSM1540533	-0.859915
FAM21A	GSM1540534	0.181131
FAM21A	GSM1540535	-0.675557
FAM21A	GSM1540536	-1.1696
FAM21A	GSM1540537	-0.816133
FAM21A	GSM1540539	-0.948275
FAM21A	GSM1540540	-1.58502
FAM21A	GSM1540541	-1.91759
HEBP1	GSM1540487	-0.0396734
HEBP1	GSM1540488	1.9917
HEBP1	GSM1540489	0.956205
HEBP1	GSM1540490	0.385468
HEBP1	GSM1540491	2.31158
HEBP1	GSM1540492	-0.607345
HEBP1	GSM1540493	-0.227317
HEBP1	GSM1540494	0.699666
HEBP1	GSM1540495	0.902468
HEBP1	GSM1540496	2.48669
HEBP1	GSM1540497	-0.482901
HEBP1	GSM1540498	-0.472436
HEBP1	GSM1540499	-0.166509
HEBP1	GSM1540501	-0.418856
HEBP1	GSM1540502	-0.148161
HEBP1	GSM1540503	0.129064
HEBP1	GSM1540505	-0.347191
HEBP1	GSM1540506	0.660306
HEBP1	GSM1540507	0.624597
HEBP1	GSM1540508	0.910603
HEBP1	GSM1540509	1.00683
HEBP1	GSM1540510	0.645374
HEBP1	GSM1540511	-0.504814
HEBP1	GSM1540512	0.171133
HEBP1	GSM1540513	0.67716
HEBP1	GSM1540514	0.197307
HEBP1	GSM1540515	-0.146419
HEBP1	GSM1540516	-0.116612
HEBP1	GSM1540517	-0.35345
HEBP1	GSM1540518	0.0105847
HEBP1	GSM1540519	0.539564
HEBP1	GSM1540520	-1.1396
HEBP1	GSM1540521	0.324925
HEBP1	GSM1540522	0.498751
HEBP1	GSM1540523	-0.409492
HEBP1	GSM1540524	1.23995
HEBP1	GSM1540525	-0.0262949
HEBP1	GSM1540526	-0.458734
HEBP1	GSM1540527	0.0976511
HEBP1	GSM1540528	0.101154
HEBP1	GSM1540529	-0.0466872
HEBP1	GSM1540530	-0.000289412
HEBP1	GSM1540531	-2.23616
HEBP1	GSM1540532	-0.607141
HEBP1	GSM1540533	-0.878882
HEBP1	GSM1540534	-0.394553
HEBP1	GSM1540535	-2.70843
HEBP1	GSM1540536	-1.53689
HEBP1	GSM1540537	0.588942
HEBP1	GSM1540539	-0.289541
HEBP1	GSM1540540	-0.746334
HEBP1	GSM1540541	-2.64695
RUNX3	GSM1540487	0.517575
RUNX3	GSM1540488	-1.12845
RUNX3	GSM1540489	-1.10542
RUNX3	GSM1540490	0.237707
RUNX3	GSM1540491	0.664926
RUNX3	GSM1540492	0.273563
RUNX3	GSM1540493	-1.57037
RUNX3	GSM1540494	-1.57102
RUNX3	GSM1540495	-1.15712
RUNX3	GSM1540496	-0.878428
RUNX3	GSM1540497	0.159821
RUNX3	GSM1540498	-0.977303
RUNX3	GSM1540499	0.484976
RUNX3	GSM1540501	-0.957452
RUNX3	GSM1540502	1.00136
RUNX3	GSM1540503	-0.690273
RUNX3	GSM1540505	-0.64962
RUNX3	GSM1540506	-0.292245
RUNX3	GSM1540507	0.511487
RUNX3	GSM1540508	-1.67146
RUNX3	GSM1540509	0.4416
RUNX3	GSM1540510	0.383938
RUNX3	GSM1540511	-0.371336
RUNX3	GSM1540512	-1.1335
RUNX3	GSM1540513	-0.946965
RUNX3	GSM1540514	-0.0951787
RUNX3	GSM1540515	0.297145
RUNX3	GSM1540516	-0.22865
RUNX3	GSM1540517	1.25305
RUNX3	GSM1540518	1.14744
RUNX3	GSM1540519	1.05835
RUNX3	GSM1540520	1.1914
RUNX3	GSM1540521	-0.218037
RUNX3	GSM1540522	1.78546
RUNX3	GSM1540523	0.738473
RUNX3	GSM1540524	1.35929
RUNX3	GSM1540525	0.795852
RUNX3	GSM1540526	-0.00168781
RUNX3	GSM1540527	-0.139327
RUNX3	GSM1540528	0.54342
RUNX3	GSM1540529	1.42914
RUNX3	GSM1540530	-0.24192
RUNX3	GSM1540531	1.14802
RUNX3	GSM1540532	-0.321967
RUNX3	GSM1540533	1.90157
RUNX3	GSM1540534	-0.253027
RUNX3	GSM1540535	1.32438
RUNX3	GSM1540536	1.24675
RUNX3	GSM1540537	-0.704417
RUNX3	GSM1540539	-1.16344
RUNX3	GSM1540540	-1.27074
RUNX3	GSM1540541	-2.15736
EPHA4	GSM1540487	0.585419
EPHA4	GSM1540488	-2.52056
EPHA4	GSM1540489	-0.92968
EPHA4	GSM1540490	0.859481
EPHA4	GSM1540491	-3.96963
EPHA4	GSM1540492	0.472409
EPHA4	GSM1540493	0.665821
EPHA4	GSM1540494	0.0456678
EPHA4	GSM1540495	-1.17926
EPHA4	GSM1540496	-1.59029
EPHA4	GSM1540497	1.01266
EPHA4	GSM1540498	0.018686
EPHA4	GSM1540499	-0.324757
EPHA4	GSM1540501	-0.908284
EPHA4	GSM1540502	0.00709642
EPHA4	GSM1540503	1.02099
EPHA4	GSM1540505	-0.467917
EPHA4	GSM1540506	-1.05981
EPHA4	GSM1540507	0.429486
EPHA4	GSM1540508	-1.12294
EPHA4	GSM1540509	0.0960286
EPHA4	GSM1540510	0.453725
EPHA4	GSM1540511	-0.818028
EPHA4	GSM1540512	-0.472045
EPHA4	GSM1540513	-0.856286
EPHA4	GSM1540514	0.0835835
EPHA4	GSM1540515	1.28303
EPHA4	GSM1540516	0.882776
EPHA4	GSM1540517	0.937485
EPHA4	GSM1540518	0.998628
EPHA4	GSM1540519	-0.638891
EPHA4	GSM1540520	-0.174107
EPHA4	GSM1540521	0.499981
EPHA4	GSM1540522	-0.260461
EPHA4	GSM1540523	-0.201206
EPHA4	GSM1540524	0.135492
EPHA4	GSM1540525	1.43481
EPHA4	GSM1540526	0.408472
EPHA4	GSM1540527	0.55424
EPHA4	GSM1540528	0.543864
EPHA4	GSM1540529	-0.15723
EPHA4	GSM1540530	1.08698
EPHA4	GSM1540531	-0.0290092
EPHA4	GSM1540532	1.59574
EPHA4	GSM1540533	1.10841
EPHA4	GSM1540534	0.653928
EPHA4	GSM1540535	-0.443965
EPHA4	GSM1540536	0.832487
EPHA4	GSM1540537	-0.240565
EPHA4	GSM1540539	-0.397911
EPHA4	GSM1540540	0.387155
EPHA4	GSM1540541	-0.331694
DPF2	GSM1540487	-0.211909
DPF2	GSM1540488	-1.52617
DPF2	GSM1540489	0.948951
DPF2	GSM1540490	0.649781
DPF2	GSM1540491	2.23819
DPF2	GSM1540492	-0.913932
DPF2	GSM1540493	1.58245
DPF2	GSM1540494	1.60626
DPF2	GSM1540495	1.63072
DPF2	GSM1540496	0.565641
DPF2	GSM1540497	1.80241
DPF2	GSM1540498	-1.13742
DPF2	GSM1540499	0.655758
DPF2	GSM1540501	1.26561
DPF2	GSM1540502	2.11768
DPF2	GSM1540503	0.401662
DPF2	GSM1540505	-0.29823
DPF2	GSM1540506	0.462099
DPF2	GSM1540507	-1.05374
DPF2	GSM1540508	-0.111728
DPF2	GSM1540509	0.609337
DPF2	GSM1540510	-0.397715
DPF2	GSM1540511	-0.936933
DPF2	GSM1540512	1.57532
DPF2	GSM1540513	-0.0914773
DPF2	GSM1540514	0.604008
DPF2	GSM1540515	-0.869589
DPF2	GSM1540516	1.26928
DPF2	GSM1540517	0.0847923
DPF2	GSM1540518	-0.283848
DPF2	GSM1540519	0.911055
DPF2	GSM1540520	-0.988345
DPF2	GSM1540521	-1.04351
DPF2	GSM1540522	-1.07544
DPF2	GSM1540523	-1.18031
DPF2	GSM1540524	-0.186378
DPF2	GSM1540525	-0.418482
DPF2	GSM1540526	-0.189964
DPF2	GSM1540527	-0.888779
DPF2	GSM1540528	-0.253528
DPF2	GSM1540529	-0.669773
DPF2	GSM1540530	0.353564
DPF2	GSM1540531	-0.97075
DPF2	GSM1540532	-0.614684
DPF2	GSM1540533	-0.346513
DPF2	GSM1540534	0.466829
DPF2	GSM1540535	-1.17426
DPF2	GSM1540536	-0.937413
DPF2	GSM1540537	-0.589004
DPF2	GSM1540539	-0.14983
DPF2	GSM1540540	-1.17662
DPF2	GSM1540541	-1.11513
CDK18	GSM1540487	0.461271
CDK18	GSM1540488	-0.143893
CDK18	GSM1540489	1.37621
CDK18	GSM1540490	-0.232234
CDK18	GSM1540491	3.83758
CDK18	GSM1540492	-0.490568
CDK18	GSM1540493	0.401663
CDK18	GSM1540494	2.62807
CDK18	GSM1540495	0.454439
CDK18	GSM1540496	0.349627
CDK18	GSM1540497	-0.070602
CDK18	GSM1540498	-0.281876
CDK18	GSM1540499	0.419136
CDK18	GSM1540501	1.29497
CDK18	GSM1540502	-0.360315
CDK18	GSM1540503	-0.372431
CDK18	GSM1540505	-0.10978
CDK18	GSM1540506	0.0208112
CDK18	GSM1540507	-1.31064
CDK18	GSM1540508	-0.633335
CDK18	GSM1540509	0.654186
CDK18	GSM1540510	-0.942533
CDK18	GSM1540511	-0.0917181
CDK18	GSM1540512	0.55267
CDK18	GSM1540513	0.529072
CDK18	GSM1540514	0.505603
CDK18	GSM1540515	0.206296
CDK18	GSM1540516	0.145499
CDK18	GSM1540517	-0.724288
CDK18	GSM1540518	-1.32748
CDK18	GSM1540519	1.99707
CDK18	GSM1540520	-0.917817
CDK18	GSM1540521	0.0807628
CDK18	GSM1540522	0.313939
CDK18	GSM1540523	-0.345032
CDK18	GSM1540524	0.0415765
CDK18	GSM1540525	-1.63684
CDK18	GSM1540526	-0.422914
CDK18	GSM1540527	0.458817
CDK18	GSM1540528	-0.0226657
CDK18	GSM1540529	-0.12196
CDK18	GSM1540530	0.624276
CDK18	GSM1540531	0.170444
CDK18	GSM1540532	-1.0887
CDK18	GSM1540533	-1.12914
CDK18	GSM1540534	-0.973059
CDK18	GSM1540535	-0.919435
CDK18	GSM1540536	-0.843958
CDK18	GSM1540537	0.936145
CDK18	GSM1540539	-0.643783
CDK18	GSM1540540	-0.892833
CDK18	GSM1540541	-1.41031
PAQR4	GSM1540487	0.710663
PAQR4	GSM1540488	1.25341
PAQR4	GSM1540489	1.63878
PAQR4	GSM1540490	0.825051
PAQR4	GSM1540491	-1.71246
PAQR4	GSM1540492	-0.867927
PAQR4	GSM1540493	-1.09651
PAQR4	GSM1540494	-0.0130028
PAQR4	GSM1540495	0.107541
PAQR4	GSM1540496	2.99662
PAQR4	GSM1540497	0.11681
PAQR4	GSM1540498	-0.210991
PAQR4	GSM1540499	-0.0337259
PAQR4	GSM1540501	-0.0313602
PAQR4	GSM1540502	0.30717
PAQR4	GSM1540503	0.773484
PAQR4	GSM1540505	-0.386914
PAQR4	GSM1540506	2.22602
PAQR4	GSM1540507	0.231073
PAQR4	GSM1540508	0.505564
PAQR4	GSM1540509	1.80138
PAQR4	GSM1540510	2.11649
PAQR4	GSM1540511	-0.0281467
[truncated: 705 more rows]

## Sheet: Fig3_ZFPM1
gene	variable	value
ZFPM1	GSM1540487	0.277377
ZFPM1	GSM1540488	-0.454853
ZFPM1	GSM1540489	-1.34137
ZFPM1	GSM1540490	0.330542
ZFPM1	GSM1540491	-1.28772
ZFPM1	GSM1540492	-0.476775
ZFPM1	GSM1540493	-0.638685
ZFPM1	GSM1540494	-2.32663
ZFPM1	GSM1540495	-0.329627
ZFPM1	GSM1540496	-1.05331
ZFPM1	GSM1540497	-0.0926775
ZFPM1	GSM1540498	-1.45902
ZFPM1	GSM1540499	-0.687204
ZFPM1	GSM1540501	-1.27615
ZFPM1	GSM1540502	-0.887508
ZFPM1	GSM1540503	-0.214012
ZFPM1	GSM1540505	-0.122115
ZFPM1	GSM1540506	0.564673
ZFPM1	GSM1540507	-0.644606
ZFPM1	GSM1540508	-1.16012
ZFPM1	GSM1540509	0.329455
ZFPM1	GSM1540510	-1.19316
ZFPM1	GSM1540511	0.192274
ZFPM1	GSM1540512	0.681556
ZFPM1	GSM1540513	-0.311407
ZFPM1	GSM1540514	0.26918
ZFPM1	GSM1540515	-0.179655
ZFPM1	GSM1540516	1.3648
ZFPM1	GSM1540517	0.854552
ZFPM1	GSM1540518	1.01303
ZFPM1	GSM1540519	-1.1648
ZFPM1	GSM1540520	0.362214
ZFPM1	GSM1540521	0.416969
ZFPM1	GSM1540522	1.42116
ZFPM1	GSM1540523	1.0051
ZFPM1	GSM1540524	0.359081
ZFPM1	GSM1540525	0.898071
ZFPM1	GSM1540526	0.483929
ZFPM1	GSM1540527	0.148722
ZFPM1	GSM1540528	-0.551484
ZFPM1	GSM1540529	0.980529
ZFPM1	GSM1540530	0.61048
ZFPM1	GSM1540531	1.51945
ZFPM1	GSM1540532	0.0146641
ZFPM1	GSM1540533	2.28183
ZFPM1	GSM1540534	1.73658
ZFPM1	GSM1540535	1.80081
ZFPM1	GSM1540536	1.04647
ZFPM1	GSM1540537	-1.80461
ZFPM1	GSM1540539	0.175643
ZFPM1	GSM1540540	-0.5344
ZFPM1	GSM1540541	-0.947251
HNRNPA1P10	GSM1540487	-0.608968
HNRNPA1P10	GSM1540488	-0.0119687
HNRNPA1P10	GSM1540489	-0.346019
HNRNPA1P10	GSM1540490	-0.977513
HNRNPA1P10	GSM1540491	-1.92781
HNRNPA1P10	GSM1540492	-0.503692
HNRNPA1P10	GSM1540493	-1.92868
HNRNPA1P10	GSM1540494	0.482347
HNRNPA1P10	GSM1540495	0.216281
HNRNPA1P10	GSM1540496	-1.92789
HNRNPA1P10	GSM1540497	0.646704
HNRNPA1P10	GSM1540498	-1.3157
HNRNPA1P10	GSM1540499	-1.01752
HNRNPA1P10	GSM1540501	-0.132576
HNRNPA1P10	GSM1540502	0.366369
HNRNPA1P10	GSM1540503	-0.263967
HNRNPA1P10	GSM1540505	-1.92868
HNRNPA1P10	GSM1540506	-0.556714
HNRNPA1P10	GSM1540507	0.192512
HNRNPA1P10	GSM1540508	-0.768334
HNRNPA1P10	GSM1540509	-1.92684
HNRNPA1P10	GSM1540510	-0.193364
HNRNPA1P10	GSM1540511	-0.437157
HNRNPA1P10	GSM1540512	-0.374613
HNRNPA1P10	GSM1540513	-0.241352
HNRNPA1P10	GSM1540514	-0.269655
HNRNPA1P10	GSM1540515	-1.50193
HNRNPA1P10	GSM1540516	1.54284
HNRNPA1P10	GSM1540517	0.983913
HNRNPA1P10	GSM1540518	0.597808
HNRNPA1P10	GSM1540519	-0.664862
HNRNPA1P10	GSM1540520	1.37721
HNRNPA1P10	GSM1540521	0.900255
HNRNPA1P10	GSM1540522	0.850926
HNRNPA1P10	GSM1540523	1.0731
HNRNPA1P10	GSM1540524	1.09111
HNRNPA1P10	GSM1540525	1.06675
HNRNPA1P10	GSM1540526	0.878059
HNRNPA1P10	GSM1540527	0.689375
HNRNPA1P10	GSM1540528	0.883248
HNRNPA1P10	GSM1540529	1.19909
HNRNPA1P10	GSM1540530	1.28195
HNRNPA1P10	GSM1540531	1.0775
HNRNPA1P10	GSM1540532	-0.658354
HNRNPA1P10	GSM1540533	0.808664
HNRNPA1P10	GSM1540534	1.20816
HNRNPA1P10	GSM1540535	0.820638
HNRNPA1P10	GSM1540536	0.753102
HNRNPA1P10	GSM1540537	0.292869
HNRNPA1P10	GSM1540539	0.56086
HNRNPA1P10	GSM1540540	-1.34918
HNRNPA1P10	GSM1540541	-0.00831045
LYPLA1	GSM1540487	-1.53816
LYPLA1	GSM1540488	0.754925
LYPLA1	GSM1540489	0.719369
LYPLA1	GSM1540490	0.0474442
LYPLA1	GSM1540491	1.368
LYPLA1	GSM1540492	0.709711
LYPLA1	GSM1540493	-0.139003
LYPLA1	GSM1540494	1.25135
LYPLA1	GSM1540495	-0.545755
LYPLA1	GSM1540496	2.17063
LYPLA1	GSM1540497	-0.0236585
LYPLA1	GSM1540498	-0.0971089
LYPLA1	GSM1540499	0.209428
LYPLA1	GSM1540501	-0.0449682
LYPLA1	GSM1540502	0.533248
LYPLA1	GSM1540503	0.631641
LYPLA1	GSM1540505	0.711129
LYPLA1	GSM1540506	1.93568
LYPLA1	GSM1540507	-0.0315986
LYPLA1	GSM1540508	1.40465
LYPLA1	GSM1540509	1.22532
LYPLA1	GSM1540510	1.69334
LYPLA1	GSM1540511	0.0234495
LYPLA1	GSM1540512	0.735069
LYPLA1	GSM1540513	1.3285
LYPLA1	GSM1540514	1.24547
LYPLA1	GSM1540515	-0.645576
LYPLA1	GSM1540516	0.23177
LYPLA1	GSM1540517	-0.5733
LYPLA1	GSM1540518	-0.599577
LYPLA1	GSM1540519	0.92512
LYPLA1	GSM1540520	-0.656545
LYPLA1	GSM1540521	-0.899255
LYPLA1	GSM1540522	-0.761337
LYPLA1	GSM1540523	-0.881733
LYPLA1	GSM1540524	0.060784
LYPLA1	GSM1540525	-0.704773
LYPLA1	GSM1540526	-1.63002
LYPLA1	GSM1540527	-0.610089
LYPLA1	GSM1540528	-0.164437
LYPLA1	GSM1540529	-0.622333
LYPLA1	GSM1540530	0.524065
LYPLA1	GSM1540531	-1.47201
LYPLA1	GSM1540532	-0.561711
LYPLA1	GSM1540533	-0.505419
LYPLA1	GSM1540534	-0.752386
LYPLA1	GSM1540535	-2.13745
LYPLA1	GSM1540536	-2.12254
LYPLA1	GSM1540537	0.0190256
LYPLA1	GSM1540539	0.131282
LYPLA1	GSM1540540	-0.481999
LYPLA1	GSM1540541	-1.38765
CDCA7	GSM1540487	0.0254797
CDCA7	GSM1540488	-1.16394
CDCA7	GSM1540489	1.1748
CDCA7	GSM1540490	0.240739
CDCA7	GSM1540491	-0.926921
CDCA7	GSM1540492	-0.0823552
CDCA7	GSM1540493	-0.194169
CDCA7	GSM1540494	1.55583
CDCA7	GSM1540495	-0.164653
CDCA7	GSM1540496	2.55553
CDCA7	GSM1540497	0.785183
CDCA7	GSM1540498	0.574399
CDCA7	GSM1540499	1.00585
CDCA7	GSM1540501	0.601783
CDCA7	GSM1540502	0.698712
CDCA7	GSM1540503	1.29941
CDCA7	GSM1540505	0.438161
CDCA7	GSM1540506	2.65782
CDCA7	GSM1540507	1.26799
CDCA7	GSM1540508	0.524346
CDCA7	GSM1540509	-0.133997
CDCA7	GSM1540510	3.13036
CDCA7	GSM1540511	-0.0901762
CDCA7	GSM1540512	0.29738
CDCA7	GSM1540513	-0.154275
CDCA7	GSM1540514	0.126866
CDCA7	GSM1540515	-0.136894
CDCA7	GSM1540516	0.370271
CDCA7	GSM1540517	-0.56311
CDCA7	GSM1540518	-0.34475
CDCA7	GSM1540519	-1.08007
CDCA7	GSM1540520	-0.823564
CDCA7	GSM1540521	-1.20822
CDCA7	GSM1540522	-1.24906
CDCA7	GSM1540523	-1.01668
CDCA7	GSM1540524	-0.479811
CDCA7	GSM1540525	-1.05612
CDCA7	GSM1540526	-1.02347
CDCA7	GSM1540527	-0.330608
CDCA7	GSM1540528	-0.225781
CDCA7	GSM1540529	-0.880765
CDCA7	GSM1540530	0.309459
CDCA7	GSM1540531	-0.925293
CDCA7	GSM1540532	-0.359458
CDCA7	GSM1540533	-0.465085
CDCA7	GSM1540534	-1.04554
CDCA7	GSM1540535	-0.776686
CDCA7	GSM1540536	-0.938424
CDCA7	GSM1540537	-0.353179
CDCA7	GSM1540539	-0.297166
CDCA7	GSM1540540	-0.286213
CDCA7	GSM1540541	-0.863909
TRIM56	GSM1540487	0.305526
TRIM56	GSM1540488	-1.05486
TRIM56	GSM1540489	-0.482794
TRIM56	GSM1540490	0.0470925
TRIM56	GSM1540491	-0.0108759
TRIM56	GSM1540492	-2.33987
TRIM56	GSM1540493	0.653304
TRIM56	GSM1540494	-1.31086
TRIM56	GSM1540495	-0.274156
TRIM56	GSM1540496	-0.569574
TRIM56	GSM1540497	-0.703725
TRIM56	GSM1540498	-0.804292
TRIM56	GSM1540499	-2.38222
TRIM56	GSM1540501	-0.619123
TRIM56	GSM1540502	-1.31897
TRIM56	GSM1540503	-0.623968
TRIM56	GSM1540505	0.237148
TRIM56	GSM1540506	-0.756558
TRIM56	GSM1540507	-0.626059
TRIM56	GSM1540508	-1.10797
TRIM56	GSM1540509	0.507662
TRIM56	GSM1540510	-1.60224
TRIM56	GSM1540511	-0.888194
TRIM56	GSM1540512	0.365076
TRIM56	GSM1540513	-0.724545
TRIM56	GSM1540514	0.2826
TRIM56	GSM1540515	-0.996246
TRIM56	GSM1540516	0.631791
TRIM56	GSM1540517	2.04539
TRIM56	GSM1540518	0.347662
TRIM56	GSM1540519	-0.0988763
TRIM56	GSM1540520	0.29532
TRIM56	GSM1540521	1.41103
TRIM56	GSM1540522	1.33422
TRIM56	GSM1540523	0.864794
TRIM56	GSM1540524	0.899975
TRIM56	GSM1540525	0.368407
TRIM56	GSM1540526	0.879687
TRIM56	GSM1540527	0.903064
TRIM56	GSM1540528	0.733064
TRIM56	GSM1540529	0.0884294
TRIM56	GSM1540530	0.598748
TRIM56	GSM1540531	0.889689
TRIM56	GSM1540532	0.28488
TRIM56	GSM1540533	0.303674
TRIM56	GSM1540534	1.87465
TRIM56	GSM1540535	2.32736
TRIM56	GSM1540536	0.682022
TRIM56	GSM1540537	-0.258708
TRIM56	GSM1540539	0.629937
TRIM56	GSM1540540	-0.252732
TRIM56	GSM1540541	-0.984779
DLEU2	GSM1540487	-0.663933
DLEU2	GSM1540488	0.530535
DLEU2	GSM1540489	1.61928
DLEU2	GSM1540490	1.1378
DLEU2	GSM1540491	1.30638
DLEU2	GSM1540492	0.0641159
DLEU2	GSM1540493	-0.87914
DLEU2	GSM1540494	0.967456
DLEU2	GSM1540495	-0.0558389
DLEU2	GSM1540496	1.7925
DLEU2	GSM1540497	0.205673
DLEU2	GSM1540498	0.480969
DLEU2	GSM1540499	-0.693003
DLEU2	GSM1540501	0.924334
DLEU2	GSM1540502	-0.334211
DLEU2	GSM1540503	0.884706
DLEU2	GSM1540505	-0.0929147
DLEU2	GSM1540506	1.90398
DLEU2	GSM1540507	0.952968
DLEU2	GSM1540508	2.13358
DLEU2	GSM1540509	1.08253
DLEU2	GSM1540510	1.15963
DLEU2	GSM1540511	-0.663451
DLEU2	GSM1540512	0.140461
DLEU2	GSM1540513	-0.126784
DLEU2	GSM1540514	-0.0676091
DLEU2	GSM1540515	-0.181133
DLEU2	GSM1540516	-0.704734
DLEU2	GSM1540517	-1.32271
DLEU2	GSM1540518	0.463554
DLEU2	GSM1540519	1.08695
DLEU2	GSM1540520	-0.347369
DLEU2	GSM1540521	-1.49384
DLEU2	GSM1540522	0.186665
DLEU2	GSM1540523	-1.01645
DLEU2	GSM1540524	0.00432281
DLEU2	GSM1540525	-0.0894467
DLEU2	GSM1540526	-0.447766
DLEU2	GSM1540527	-0.0661361
DLEU2	GSM1540528	-0.417192
DLEU2	GSM1540529	-0.782953
DLEU2	GSM1540530	0.807475
DLEU2	GSM1540531	-2.88625
DLEU2	GSM1540532	-0.926781
DLEU2	GSM1540533	-0.882039
DLEU2	GSM1540534	0.336675
DLEU2	GSM1540535	-1.27419
DLEU2	GSM1540536	-1.05784
DLEU2	GSM1540537	-0.915689
DLEU2	GSM1540539	0.201856
DLEU2	GSM1540540	-0.396195
DLEU2	GSM1540541	-1.58882
GLUD1P7	GSM1540487	0.68162
GLUD1P7	GSM1540488	-0.95303
GLUD1P7	GSM1540489	-0.332518
GLUD1P7	GSM1540490	-0.490334
GLUD1P7	GSM1540491	-0.577333
GLUD1P7	GSM1540492	-0.304584
GLUD1P7	GSM1540493	-1.0253
GLUD1P7	GSM1540494	-0.24965
GLUD1P7	GSM1540495	-0.116905
GLUD1P7	GSM1540496	-0.932396
GLUD1P7	GSM1540497	-0.486275
GLUD1P7	GSM1540498	-0.159553
GLUD1P7	GSM1540499	-0.797475
GLUD1P7	GSM1540501	-1.27153
GLUD1P7	GSM1540502	0.179568
GLUD1P7	GSM1540503	-1.11244
GLUD1P7	GSM1540505	-0.897033
GLUD1P7	GSM1540506	-0.70477
GLUD1P7	GSM1540507	-1.3796
GLUD1P7	GSM1540508	-1.24685
GLUD1P7	GSM1540509	-1.77937
GLUD1P7	GSM1540510	-1.15513
GLUD1P7	GSM1540511	-0.462767
GLUD1P7	GSM1540512	-0.466696
GLUD1P7	GSM1540513	0.041978
GLUD1P7	GSM1540514	0.26014
GLUD1P7	GSM1540515	0.478567
GLUD1P7	GSM1540516	0.598294
GLUD1P7	GSM1540517	-0.308309
GLUD1P7	GSM1540518	1.40008
GLUD1P7	GSM1540519	-0.159784
GLUD1P7	GSM1540520	1.13171
GLUD1P7	GSM1540521	-0.163894
GLUD1P7	GSM1540522	1.33153
GLUD1P7	GSM1540523	2.43633
GLUD1P7	GSM1540524	0.244686
GLUD1P7	GSM1540525	1.49671
GLUD1P7	GSM1540526	1.29629
GLUD1P7	GSM1540527	0.758128
GLUD1P7	GSM1540528	-0.539494
GLUD1P7	GSM1540529	-0.172194
GLUD1P7	GSM1540530	-0.611101
GLUD1P7	GSM1540531	1.8926
GLUD1P7	GSM1540532	-0.053733
GLUD1P7	GSM1540533	-0.600689
GLUD1P7	GSM1540534	2.52677
GLUD1P7	GSM1540535	1.11915
GLUD1P7	GSM1540536	1.28704
GLUD1P7	GSM1540537	-0.82209
GLUD1P7	GSM1540539	1.40295
GLUD1P7	GSM1540540	0.366198
GLUD1P7	GSM1540541	-0.597504
HMMR	GSM1540487	0.0812384
HMMR	GSM1540488	-0.932574
HMMR	GSM1540489	0.852438
HMMR	GSM1540490	-0.148172
HMMR	GSM1540491	0.00750698
HMMR	GSM1540492	-0.120145
HMMR	GSM1540493	-0.239244
HMMR	GSM1540494	1.26023
HMMR	GSM1540495	0.275051
HMMR	GSM1540496	3.35309
HMMR	GSM1540497	0.306453
HMMR	GSM1540498	0.927569
HMMR	GSM1540499	0.146835
HMMR	GSM1540501	0.319811
HMMR	GSM1540502	1.04176
HMMR	GSM1540503	1.83141
HMMR	GSM1540505	-0.0223089
HMMR	GSM1540506	3.01821
HMMR	GSM1540507	0.849834
HMMR	GSM1540508	0.677319
HMMR	GSM1540509	0.186962
HMMR	GSM1540510	3.08601
HMMR	GSM1540511	-0.139154
HMMR	GSM1540512	-0.504422
HMMR	GSM1540513	-0.658972
HMMR	GSM1540514	-0.46802
HMMR	GSM1540515	-0.544413
HMMR	GSM1540516	0.322221
HMMR	GSM1540517	-0.621371
HMMR	GSM1540518	-0.66429
HMMR	GSM1540519	-0.524894
HMMR	GSM1540520	-0.269866
HMMR	GSM1540521	-0.769581
HMMR	GSM1540522	-0.578856
HMMR	GSM1540523	-0.548901
HMMR	GSM1540524	-0.682485
HMMR	GSM1540525	-0.897436
HMMR	GSM1540526	-0.576317
HMMR	GSM1540527	-0.365586
HMMR	GSM1540528	-0.815514
HMMR	GSM1540529	-0.700904
HMMR	GSM1540530	-0.542814
HMMR	GSM1540531	-0.56842
HMMR	GSM1540532	-0.350519
HMMR	GSM1540533	-0.416156
HMMR	GSM1540534	-0.633122
HMMR	GSM1540535	-0.771477
HMMR	GSM1540536	-0.680169
HMMR	GSM1540537	-0.511288
HMMR	GSM1540539	-0.659305
HMMR	GSM1540540	-0.927249
HMMR	GSM1540541	-0.690002
MRPS18C	GSM1540487	0.793746
MRPS18C	GSM1540488	0.205423
MRPS18C	GSM1540489	1.30324
MRPS18C	GSM1540490	1.69453
MRPS18C	GSM1540491	-1.3452
MRPS18C	GSM1540492	0.1767
MRPS18C	GSM1540493	1.16622
MRPS18C	GSM1540494	0.543162
MRPS18C	GSM1540495	0.807826
MRPS18C	GSM1540496	2.55829
MRPS18C	GSM1540497	-0.0226164
MRPS18C	GSM1540498	0.607586
MRPS18C	GSM1540499	-0.701454
MRPS18C	GSM1540501	0.789746
MRPS18C	GSM1540502	-0.754871
MRPS18C	GSM1540503	0.281797
MRPS18C	GSM1540505	0.619033
MRPS18C	GSM1540506	2.01562
MRPS18C	GSM1540507	0.637046
MRPS18C	GSM1540508	0.604283
MRPS18C	GSM1540509	0.65449
MRPS18C	GSM1540510	1.18247
MRPS18C	GSM1540511	-0.125242
MRPS18C	GSM1540512	1.03843
MRPS18C	GSM1540513	-0.0231155
MRPS18C	GSM1540514	-0.0906702
MRPS18C	GSM1540515	0.823194
MRPS18C	GSM1540516	-0.161924
MRPS18C	GSM1540517	0.606376
MRPS18C	GSM1540518	-0.844723
MRPS18C	GSM1540519	0.605325
MRPS18C	GSM1540520	-0.446073
MRPS18C	GSM1540521	-0.930368
MRPS18C	GSM1540522	-1.80996
MRPS18C	GSM1540523	-1.31494
MRPS18C	GSM1540524	-0.0998652
MRPS18C	GSM1540525	-0.737823
MRPS18C	GSM1540526	0.0199568
MRPS18C	GSM1540527	-0.0889057
MRPS18C	GSM1540528	0.479907
MRPS18C	GSM1540529	-1.13801
MRPS18C	GSM1540530	0.0393311
MRPS18C	GSM1540531	-0.608977
MRPS18C	GSM1540532	-0.457746
MRPS18C	GSM1540533	-0.455698
MRPS18C	GSM1540534	-0.668815
MRPS18C	GSM1540535	-1.67598
MRPS18C	GSM1540536	-2.07454
MRPS18C	GSM1540537	-0.492856
MRPS18C	GSM1540539	-0.379583
MRPS18C	GSM1540540	-0.451264
MRPS18C	GSM1540541	-2.35252
KIFC1	GSM1540487	-0.693329
KIFC1	GSM1540488	-0.940735
KIFC1	GSM1540489	1.15323
KIFC1	GSM1540490	-0.686041
KIFC1	GSM1540491	1.04761
KIFC1	GSM1540492	-1.10034
KIFC1	GSM1540493	-0.398039
KIFC1	GSM1540494	1.08668
KIFC1	GSM1540495	-0.717047
KIFC1	GSM1540496	2.64488
KIFC1	GSM1540497	0.311031
KIFC1	GSM1540498	0.554504
KIFC1	GSM1540499	0.363174
KIFC1	GSM1540501	1.17474
KIFC1	GSM1540502	1.71562
KIFC1	GSM1540503	1.5559
KIFC1	GSM1540505	0.279327
KIFC1	GSM1540506	2.72323
KIFC1	GSM1540507	1.21145
KIFC1	GSM1540508	0.562346
KIFC1	GSM1540509	0.944802
KIFC1	GSM1540510	2.84687
KIFC1	GSM1540511	-0.229347
KIFC1	GSM1540512	-0.149388
KIFC1	GSM1540513	-0.389825
KIFC1	GSM1540514	-0.620194
KIFC1	GSM1540515	-0.431429
KIFC1	GSM1540516	0.48129
KIFC1	GSM1540517	-0.613527
KIFC1	GSM1540518	-0.551573
KIFC1	GSM1540519	-0.303916
KIFC1	GSM1540520	-0.819723
KIFC1	GSM1540521	-0.999538
KIFC1	GSM1540522	-0.847125
KIFC1	GSM1540523	-0.0356757
KIFC1	GSM1540524	-0.414749
KIFC1	GSM1540525	-0.593201
KIFC1	GSM1540526	-0.569871
KIFC1	GSM1540527	-0.504697
KIFC1	GSM1540528	-0.796623
KIFC1	GSM1540529	-0.661369
KIFC1	GSM1540530	-0.245248
KIFC1	GSM1540531	-0.705485
KIFC1	GSM1540532	-0.628058
KIFC1	GSM1540533	-0.929648
KIFC1	GSM1540534	-0.607585
KIFC1	GSM1540535	-0.162654
KIFC1	GSM1540536	-0.505732
KIFC1	GSM1540537	-0.391624
KIFC1	GSM1540539	-0.678779
KIFC1	GSM1540540	-1.15637
KIFC1	GSM1540541	-0.578199
PSMA1	GSM1540487	-1.25315
PSMA1	GSM1540488	-1.51847
PSMA1	GSM1540489	1.14728
PSMA1	GSM1540490	0.457745
PSMA1	GSM1540491	-0.660269
PSMA1	GSM1540492	2.40989
PSMA1	GSM1540493	0.17884
PSMA1	GSM1540494	1.74787
PSMA1	GSM1540495	-0.894764
PSMA1	GSM1540496	2.03152
PSMA1	GSM1540497	1.19972
PSMA1	GSM1540498	1.50136
PSMA1	GSM1540499	0.454473
PSMA1	GSM1540501	1.18996
PSMA1	GSM1540502	0.615384
PSMA1	GSM1540503	0.558252
PSMA1	GSM1540505	0.461014
PSMA1	GSM1540506	0.753106
PSMA1	GSM1540507	0.847577
PSMA1	GSM1540508	1.33735
PSMA1	GSM1540509	-0.0870702
PSMA1	GSM1540510	1.65658
PSMA1	GSM1540511	-0.753168
PSMA1	GSM1540512	-0.0734765
PSMA1	GSM1540513	0.478416
PSMA1	GSM1540514	0.749643
PSMA1	GSM1540515	-0.578938
PSMA1	GSM1540516	-0.447803
PSMA1	GSM1540517	-0.543999
PSMA1	GSM1540518	-0.676866
PSMA1	GSM1540519	0.780784
PSMA1	GSM1540520	0.0896335
PSMA1	GSM1540521	-1.28903
PSMA1	GSM1540522	-1.32059
PSMA1	GSM1540523	-0.741533
PSMA1	GSM1540524	-0.56259
PSMA1	GSM1540525	-0.720811
PSMA1	GSM1540526	-0.424069
PSMA1	GSM1540527	-1.52223
PSMA1	GSM1540528	-1.48566
PSMA1	GSM1540529	-0.256318
PSMA1	GSM1540530	0.406247
PSMA1	GSM1540531	-1.38494
PSMA1	GSM1540532	0.0614842
PSMA1	GSM1540533	-0.357715
PSMA1	GSM1540534	-0.427782
PSMA1	GSM1540535	-0.431392
PSMA1	GSM1540536	-0.43987
PSMA1	GSM1540537	-0.565542
PSMA1	GSM1540539	0.47495
PSMA1	GSM1540540	-0.459739
PSMA1	GSM1540541	-1.7113
A2M	GSM1540487	-0.285589
A2M	GSM1540488	-0.0858746
A2M	GSM1540489	0.864774
A2M	GSM1540490	0.186957
A2M	GSM1540491	0.700402
A2M	GSM1540492	-1.04484
A2M	GSM1540493	-1.16415
A2M	GSM1540494	-0.78465
A2M	GSM1540495	-0.936671
A2M	GSM1540496	-0.64355
A2M	GSM1540497	-0.362503
A2M	GSM1540498	-0.983329
A2M	GSM1540499	-1.22092
A2M	GSM1540501	-1.14412
A2M	GSM1540502	1.60806
A2M	GSM1540503	-0.808195
A2M	GSM1540505	-1.10948
A2M	GSM1540506	-0.367012
A2M	GSM1540507	-0.44245
A2M	GSM1540508	-1.21454
A2M	GSM1540509	-1.04979
A2M	GSM1540510	1.09694
A2M	GSM1540511	-0.310041
A2M	GSM1540512	-0.384182
A2M	GSM1540513	-1.20081
A2M	GSM1540514	-0.853727
A2M	GSM1540515	-0.460212
A2M	GSM1540516	0.0121388
A2M	GSM1540517	1.46083
A2M	GSM1540518	2.49427
A2M	GSM1540519	-0.761471
A2M	GSM1540520	0.349568
A2M	GSM1540521	-0.0802519
A2M	GSM1540522	0.376488
A2M	GSM1540523	0.11049
A2M	GSM1540524	2.53012
A2M	GSM1540525	1.79566
A2M	GSM1540526	0.660823
A2M	GSM1540527	0.178011
A2M	GSM1540528	-0.880236
A2M	GSM1540529	1.33489
A2M	GSM1540530	-0.385197
A2M	GSM1540531	1.47378
A2M	GSM1540532	0.0674755
A2M	GSM1540533	1.58232
A2M	GSM1540534	0.186007
A2M	GSM1540535	-0.433788
A2M	GSM1540536	1.49003
A2M	GSM1540537	-0.742842
A2M	GSM1540539	0.174505
A2M	GSM1540540	-0.670508
A2M	GSM1540541	0.0763882
HNRNPA1	GSM1540487	2.18814
HNRNPA1	GSM1540488	-0.817533
HNRNPA1	GSM1540489	0.87085
HNRNPA1	GSM1540490	0.232915
HNRNPA1	GSM1540491	-1.18679
HNRNPA1	GSM1540492	1.75596
HNRNPA1	GSM1540493	1.43851
HNRNPA1	GSM1540494	-0.267704
HNRNPA1	GSM1540495	0.255063
HNRNPA1	GSM1540496	0.983251
HNRNPA1	GSM1540497	0.192971
HNRNPA1	GSM1540498	1.18284
HNRNPA1	GSM1540499	0.498563
HNRNPA1	GSM1540501	-0.888656
HNRNPA1	GSM1540502	-0.834254
HNRNPA1	GSM1540503	0.776412
HNRNPA1	GSM1540505	0.759593
HNRNPA1	GSM1540506	0.475522
HNRNPA1	GSM1540507	1.13451
HNRNPA1	GSM1540508	-0.325098
HNRNPA1	GSM1540509	0.784974
HNRNPA1	GSM1540510	1.495
HNRNPA1	GSM1540511	0.934021
HNRNPA1	GSM1540512	0.812511
HNRNPA1	GSM1540513	0.869531
HNRNPA1	GSM1540514	0.626865
HNRNPA1	GSM1540515	0.807798
HNRNPA1	GSM1540516	-0.582212
HNRNPA1	GSM1540517	-0.152693
HNRNPA1	GSM1540518	-0.811488
HNRNPA1	GSM1540519	-0.679717
HNRNPA1	GSM1540520	-2.56874
HNRNPA1	GSM1540521	0.0723232
HNRNPA1	GSM1540522	-1.3832
HNRNPA1	GSM1540523	0.048345
HNRNPA1	GSM1540524	-0.747367
HNRNPA1	GSM1540525	-1.00655
HNRNPA1	GSM1540526	-1.10295
HNRNPA1	GSM1540527	0.297861
HNRNPA1	GSM1540528	0.563992
HNRNPA1	GSM1540529	-1.03654
HNRNPA1	GSM1540530	-0.558544
HNRNPA1	GSM1540531	-1.14392
HNRNPA1	GSM1540532	0.422027
HNRNPA1	GSM1540533	-0.482567
HNRNPA1	GSM1540534	-0.53294
HNRNPA1	GSM1540535	-1.42411
HNRNPA1	GSM1540536	-1.47892
HNRNPA1	GSM1540537	-0.0853535
HNRNPA1	GSM1540539	0.269282
HNRNPA1	GSM1540540	1.05561
HNRNPA1	GSM1540541	-1.70741
B2M	GSM1540487	-0.236912
B2M	GSM1540488	-1.72222
B2M	GSM1540489	0.334433
B2M	GSM1540490	1.27111
B2M	GSM1540491	0.746014
B2M	GSM1540492	1.51096
B2M	GSM1540493	-0.34765
B2M	GSM1540494	0.228687
B2M	GSM1540495	-0.125278
B2M	GSM1540496	2.09957
B2M	GSM1540497	0.0668063
B2M	GSM1540498	0.561317
B2M	GSM1540499	0.380981
B2M	GSM1540501	1.36037
B2M	GSM1540502	-0.460569
B2M	GSM1540503	0.378252
B2M	GSM1540505	0.0372838
B2M	GSM1540506	1.60245
B2M	GSM1540507	1.45578
B2M	GSM1540508	1.31399
B2M	GSM1540509	3.27618
B2M	GSM1540510	0.508981
B2M	GSM1540511	-0.0731128
B2M	GSM1540512	-0.658109
B2M	GSM1540513	0.0960599
B2M	GSM1540514	-0.504223
B2M	GSM1540515	-0.573691
B2M	GSM1540516	0.151193
B2M	GSM1540517	-1.14531
B2M	GSM1540518	0.040104
B2M	GSM1540519	0.632615
B2M	GSM1540520	-0.178304
B2M	GSM1540521	-1.17157
B2M	GSM1540522	-1.58011
B2M	GSM1540523	-0.597127
B2M	GSM1540524	-0.174726
B2M	GSM1540525	0.0234268
B2M	GSM1540526	-0.978352
B2M	GSM1540527	-0.112577
B2M	GSM1540528	-0.358162
B2M	GSM1540529	-0.757324
B2M	GSM1540530	0.11153
B2M	GSM1540531	-1.21323
B2M	GSM1540532	-0.100866
B2M	GSM1540533	-0.0432339
B2M	GSM1540534	-0.751745
B2M	GSM1540535	-0.998452
B2M	GSM1540536	-0.852884
B2M	GSM1540537	-0.336098
B2M	GSM1540539	-0.250543
B2M	GSM1540540	0.517997
B2M	GSM1540541	-2.40371
SF1	GSM1540487	1.06909
SF1	GSM1540488	-0.25663
SF1	GSM1540489	-0.764967
SF1	GSM1540490	-0.209196
SF1	GSM1540491	-1.40271
SF1	GSM1540492	0.0745524
SF1	GSM1540493	0.705462
SF1	GSM1540494	-0.411648
SF1	GSM1540495	0.142006
SF1	GSM1540496	-1.60108
SF1	GSM1540497	0.0363456
SF1	GSM1540498	-0.582001
SF1	GSM1540499	-0.303021
SF1	GSM1540501	-2.59592
SF1	GSM1540502	-1.57644
SF1	GSM1540503	-0.361146
SF1	GSM1540505	-0.343429
SF1	GSM1540506	-2.50587
SF1	GSM1540507	-0.077755
SF1	GSM1540508	-1.29947
SF1	GSM1540509	-0.652677
SF1	GSM1540510	-1.22442
SF1	GSM1540511	-0.436349
SF1	GSM1540512	-0.244343
SF1	GSM1540513	0.113931
SF1	GSM1540514	0.481969
SF1	GSM1540515	0.361125
SF1	GSM1540516	0.633396
SF1	GSM1540517	1.16565
SF1	GSM1540518	0.370852
SF1	GSM1540519	-0.936297
SF1	GSM1540520	0.260734
SF1	GSM1540521	1.04418
SF1	GSM1540522	1.24919
SF1	GSM1540523	1.57597
SF1	GSM1540524	0.610925
SF1	GSM1540525	1.34407
SF1	GSM1540526	0.999301
SF1	GSM1540527	0.92359
SF1	GSM1540528	1.00639
SF1	GSM1540529	-0.256845
SF1	GSM1540530	1.01615
SF1	GSM1540531	1.10137
SF1	GSM1540532	0.849994
SF1	GSM1540533	-0.139624
SF1	GSM1540534	1.65155
SF1	GSM1540535	-0.230645
SF1	GSM1540536	1.22842
SF1	GSM1540537	0.0390961
SF1	GSM1540539	0.120224
SF1	GSM1540540	0.00582263
SF1	GSM1540541	-1.76888
SDC3	GSM1540487	0.763209
SDC3	GSM1540488	0.855908
SDC3	GSM1540489	1.97184
SDC3	GSM1540490	-0.450159
SDC3	GSM1540491	1.00647
SDC3	GSM1540492	-0.291458
SDC3	GSM1540493	-0.803295
SDC3	GSM1540494	-0.125245
SDC3	GSM1540495	-0.272118
SDC3	GSM1540496	3.13898
SDC3	GSM1540497	-0.24838
SDC3	GSM1540498	0.102609
SDC3	GSM1540499	-0.181156
SDC3	GSM1540501	1.79722
SDC3	GSM1540502	-0.196667
SDC3	GSM1540503	-0.422357
SDC3	GSM1540505	-0.274668
SDC3	GSM1540506	3.51831
SDC3	GSM1540507	-0.0710216
SDC3	GSM1540508	0.745387
SDC3	GSM1540509	2.43227
SDC3	GSM1540510	1.01438
SDC3	GSM1540511	-0.415571
SDC3	GSM1540512	-0.554892
SDC3	GSM1540513	0.103369
SDC3	GSM1540514	-0.303068
SDC3	GSM1540515	-0.355856
SDC3	GSM1540516	-0.538195
SDC3	GSM1540517	-0.480419
SDC3	GSM1540518	-0.662483
SDC3	GSM1540519	0.0397442
SDC3	GSM1540520	-0.0586912
SDC3	GSM1540521	-0.311177
SDC3	GSM1540522	-0.558384
SDC3	GSM1540523	-0.593588
SDC3	GSM1540524	0.422538
SDC3	GSM1540525	-0.301525
SDC3	GSM1540526	-0.597598
SDC3	GSM1540527	-0.666423
SDC3	GSM1540528	-0.768973
SDC3	GSM1540529	0.474272
SDC3	GSM1540530	-0.386208
SDC3	GSM1540531	-1.06262
SDC3	GSM1540532	-0.790019
SDC3	GSM1540533	-0.572754
SDC3	GSM1540534	-0.44902
SDC3	GSM1540535	-0.686265
SDC3	GSM1540536	-0.69034
SDC3	GSM1540537	-0.728158
SDC3	GSM1540539	-0.727072
SDC3	GSM1540540	-1.02293
SDC3	GSM1540541	-0.767754
KIF18A	GSM1540487	0.234722
KIF18A	GSM1540488	-1.19742
KIF18A	GSM1540489	0.708533
KIF18A	GSM1540490	-0.259788
KIF18A	GSM1540491	-1.65171
KIF18A	GSM1540492	0.202057
KIF18A	GSM1540493	-0.985675
KIF18A	GSM1540494	1.44295
KIF18A	GSM1540495	-0.643825
KIF18A	GSM1540496	2.37131
KIF18A	GSM1540497	0.0624058
KIF18A	GSM1540498	0.729183
KIF18A	GSM1540499	0.445698
KIF18A	GSM1540501	-0.00653387
KIF18A	GSM1540502	1.30532
KIF18A	GSM1540503	1.77771
KIF18A	GSM1540505	0.565711
KIF18A	GSM1540506	2.99372
KIF18A	GSM1540507	1.03928
KIF18A	GSM1540508	0.427261
KIF18A	GSM1540509	-0.0259582
KIF18A	GSM1540510	3.22444
KIF18A	GSM1540511	0.113896
KIF18A	GSM1540512	-0.0864858
KIF18A	GSM1540513	-0.835876
KIF18A	GSM1540514	0.0906012
KIF18A	GSM1540515	-0.617985
KIF18A	GSM1540516	-0.375558
KIF18A	GSM1540517	-0.541092
KIF18A	GSM1540518	-0.153281
KIF18A	GSM1540519	-1.09583
KIF18A	GSM1540520	-0.197122
KIF18A	GSM1540521	-0.544425
KIF18A	GSM1540522	-0.798043
KIF18A	GSM1540523	-0.23418
KIF18A	GSM1540524	0.0771857
KIF18A	GSM1540525	-0.963938
KIF18A	GSM1540526	-0.283631
KIF18A	GSM1540527	-0.80082
KIF18A	GSM1540528	-1.11656
KIF18A	GSM1540529	-0.265286
KIF18A	GSM1540530	0.531229
KIF18A	GSM1540531	-0.977752
KIF18A	GSM1540532	-0.394833
KIF18A	GSM1540533	-0.394563
KIF18A	GSM1540534	-0.442392
KIF18A	GSM1540535	-0.30953
KIF18A	GSM1540536	-0.638242
KIF18A	GSM1540537	0.296241
KIF18A	GSM1540539	-0.591626
KIF18A	GSM1540540	-1.02542
KIF18A	GSM1540541	-0.184088
CDCA2	GSM1540487	-0.341307
CDCA2	GSM1540488	-0.720529
CDCA2	GSM1540489	1.01945
CDCA2	GSM1540490	-0.0926554
CDCA2	GSM1540491	-0.79075
CDCA2	GSM1540492	-0.633549
CDCA2	GSM1540493	-0.79075
CDCA2	GSM1540494	0.979495
CDCA2	GSM1540495	-0.223966
CDCA2	GSM1540496	2.81237
CDCA2	GSM1540497	0.0306673
CDCA2	GSM1540498	0.484994
CDCA2	GSM1540499	0.212249
CDCA2	GSM1540501	0.191751
CDCA2	GSM1540502	2.00359
CDCA2	GSM1540503	1.95561
CDCA2	GSM1540505	0.382773
CDCA2	GSM1540506	2.66195
CDCA2	GSM1540507	0.865448
CDCA2	GSM1540508	0.58886
CDCA2	GSM1540509	-0.0813982
CDCA2	GSM1540510	3.59297
CDCA2	GSM1540511	-0.0367214
CDCA2	GSM1540512	-0.441696
CDCA2	GSM1540513	-0.626276
CDCA2	GSM1540514	-0.268508
CDCA2	GSM1540515	-0.480518
CDCA2	GSM1540516	0.715163
CDCA2	GSM1540517	-0.292203
CDCA2	GSM1540518	-0.519506
CDCA2	GSM1540519	-0.605808
CDCA2	GSM1540520	-0.592118
CDCA2	GSM1540521	-0.592069
CDCA2	GSM1540522	-0.589234
CDCA2	GSM1540523	-0.474695
CDCA2	GSM1540524	0.0324939
CDCA2	GSM1540525	-0.65059
CDCA2	GSM1540526	-0.477376
CDCA2	GSM1540527	-0.596519
CDCA2	GSM1540528	-0.79075
CDCA2	GSM1540529	-0.622946
CDCA2	GSM1540530	-0.646736
CDCA2	GSM1540531	-0.79075
CDCA2	GSM1540532	-0.699709
CDCA2	GSM1540533	-0.480548
CDCA2	GSM1540534	-0.555038
CDCA2	GSM1540535	-0.458934
CDCA2	GSM1540536	-0.68856
CDCA2	GSM1540537	-0.0392738
CDCA2	GSM1540539	-0.463295
CDCA2	GSM1540540	-0.743186
CDCA2	GSM1540541	-0.631367
TTK	GSM1540487	0.255058
TTK	GSM1540488	-0.977471
TTK	GSM1540489	0.565962
TTK	GSM1540490	-0.390711
TTK	GSM1540491	0.566486
TTK	GSM1540492	-0.691664
TTK	GSM1540493	-0.682104
TTK	GSM1540494	0.276333
TTK	GSM1540495	-0.693363
TTK	GSM1540496	2.96354
TTK	GSM1540497	0.224381
TTK	GSM1540498	0.703554
TTK	GSM1540499	0.504367
TTK	GSM1540501	0.910998
TTK	GSM1540502	1.30057
TTK	GSM1540503	1.51433
TTK	GSM1540505	0.0865019
TTK	GSM1540506	3.29796
TTK	GSM1540507	1.01045
TTK	GSM1540508	0.41427
TTK	GSM1540509	-0.48921
TTK	GSM1540510	3.25196
TTK	GSM1540511	-0.00423453
TTK	GSM1540512	-0.0954452
TTK	GSM1540513	-0.578949
TTK	GSM1540514	-0.539812
TTK	GSM1540515	-0.429976
TTK	GSM1540516	0.451274
TTK	GSM1540517	-0.672438
TTK	GSM1540518	-0.654217
TTK	GSM1540519	-1.00635
TTK	GSM1540520	-0.687125
TTK	GSM1540521	-0.725371
TTK	GSM1540522	-0.465311
TTK	GSM1540523	-0.0236523
TTK	GSM1540524	0.118074
TTK	GSM1540525	-0.593562
TTK	GSM1540526	-0.348778
TTK	GSM1540527	-0.547185
TTK	GSM1540528	-1.00635
TTK	GSM1540529	-1.00635
TTK	GSM1540530	-0.663217
TTK	GSM1540531	-0.731826
TTK	GSM1540532	-0.580345
TTK	GSM1540533	-0.6296
TTK	GSM1540534	-0.754278
TTK	GSM1540535	-0.392929
TTK	GSM1540536	-0.503911
TTK	GSM1540537	0.388559
TTK	GSM1540539	-0.25168
TTK	GSM1540540	-0.31473
TTK	GSM1540541	-0.67247
RUNX3	GSM1540487	0.517575
RUNX3	GSM1540488	-1.12845
RUNX3	GSM1540489	-1.10542
RUNX3	GSM1540490	0.237707
RUNX3	GSM1540491	0.664926
RUNX3	GSM1540492	0.273563
RUNX3	GSM1540493	-1.57037
RUNX3	GSM1540494	-1.57102
RUNX3	GSM1540495	-1.15712
RUNX3	GSM1540496	-0.878428
RUNX3	GSM1540497	0.159821
RUNX3	GSM1540498	-0.977303
RUNX3	GSM1540499	0.484976
RUNX3	GSM1540501	-0.957452
RUNX3	GSM1540502	1.00136
RUNX3	GSM1540503	-0.690273
RUNX3	GSM1540505	-0.64962
RUNX3	GSM1540506	-0.292245
RUNX3	GSM1540507	0.511487
RUNX3	GSM1540508	-1.67146
RUNX3	GSM1540509	0.4416
RUNX3	GSM1540510	0.383938
RUNX3	GSM1540511	-0.371336
RUNX3	GSM1540512	-1.1335
RUNX3	GSM1540513	-0.946965
RUNX3	GSM1540514	-0.0951787
RUNX3	GSM1540515	0.297145
RUNX3	GSM1540516	-0.22865
RUNX3	GSM1540517	1.25305
RUNX3	GSM1540518	1.14744
RUNX3	GSM1540519	1.05835
RUNX3	GSM1540520	1.1914
RUNX3	GSM1540521	-0.218037
RUNX3	GSM1540522	1.78546
RUNX3	GSM1540523	0.738473
RUNX3	GSM1540524	1.35929
RUNX3	GSM1540525	0.795852
RUNX3	GSM1540526	-0.00168781
RUNX3	GSM1540527	-0.139327
RUNX3	GSM1540528	0.54342
RUNX3	GSM1540529	1.42914
RUNX3	GSM1540530	-0.24192
RUNX3	GSM1540531	1.14802
RUNX3	GSM1540532	-0.321967
RUNX3	GSM1540533	1.90157
RUNX3	GSM1540534	-0.253027
RUNX3	GSM1540535	1.32438
RUNX3	GSM1540536	1.24675
RUNX3	GSM1540537	-0.704417
RUNX3	GSM1540539	-1.16344
RUNX3	GSM1540540	-1.27074
RUNX3	GSM1540541	-2.15736
CIRBP	GSM1540487	0.313284
CIRBP	GSM1540488	-2.62062
CIRBP	GSM1540489	-0.603364
CIRBP	GSM1540490	0.608172
CIRBP	GSM1540491	-0.860391
CIRBP	GSM1540492	0.267041
CIRBP	GSM1540493	0.0726505
CIRBP	GSM1540494	-0.272764
CIRBP	GSM1540495	-0.00638138
CIRBP	GSM1540496	-1.37447
CIRBP	GSM1540497	-0.275153
CIRBP	GSM1540498	-1.04277
CIRBP	GSM1540499	-0.105399
CIRBP	GSM1540501	-2.03235
CIRBP	GSM1540502	-0.236656
CIRBP	GSM1540503	-0.670158
CIRBP	GSM1540505	-0.359366
CIRBP	GSM1540506	-1.44722
CIRBP	GSM1540507	0.464983
CIRBP	GSM1540508	-1.28681
CIRBP	GSM1540509	-0.602528
CIRBP	GSM1540510	-1.01059
CIRBP	GSM1540511	-0.0413453
CIRBP	GSM1540512	-0.288758
CIRBP	GSM1540513	0.229333
CIRBP	GSM1540514	0.15755
CIRBP	GSM1540515	-0.344065
CIRBP	GSM1540516	1.72006
CIRBP	GSM1540517	0.402079
CIRBP	GSM1540518	0.731487
CIRBP	GSM1540519	-1.65968
CIRBP	GSM1540520	-0.350763
CIRBP	GSM1540521	0.497543
CIRBP	GSM1540522	0.017135
CIRBP	GSM1540523	1.74278
CIRBP	GSM1540524	0.387609
CIRBP	GSM1540525	1.14744
CIRBP	GSM1540526	0.481151
CIRBP	GSM1540527	0.630347
CIRBP	GSM1540528	1.17258
CIRBP	GSM1540529	0.625152
CIRBP	GSM1540530	1.21712
CIRBP	GSM1540531	1.49721
CIRBP	GSM1540532	1.07222
CIRBP	GSM1540533	1.06495
CIRBP	GSM1540534	1.6269
CIRBP	GSM1540535	1.45706
CIRBP	GSM1540536	-0.233345
CIRBP	GSM1540537	-0.672579
CIRBP	GSM1540539	0.244352
CIRBP	GSM1540540	0.47346
CIRBP	GSM1540541	-1.92414
ZNF777	GSM1540487	1.20346
ZNF777	GSM1540488	-1.39618
ZNF777	GSM1540489	-1.82565
ZNF777	GSM1540490	0.369069
ZNF777	GSM1540491	-1.9347
ZNF777	GSM1540492	-0.233175
ZNF777	GSM1540493	-0.527731
ZNF777	GSM1540494	0.211015
ZNF777	GSM1540495	-1.59229
ZNF777	GSM1540496	-2.09809
ZNF777	GSM1540497	0.336146
ZNF777	GSM1540498	-0.241581
ZNF777	GSM1540499	0.435529
ZNF777	GSM1540501	-1.69579
ZNF777	GSM1540502	-0.404103
ZNF777	GSM1540503	-0.249548
ZNF777	GSM1540505	-0.493725
ZNF777	GSM1540506	-1.03033
ZNF777	GSM1540507	-0.163484
ZNF777	GSM1540508	-1.886
ZNF777	GSM1540509	0.450593
ZNF777	GSM1540510	-0.322464
ZNF777	GSM1540511	0.465788
ZNF777	GSM1540512	0.117972
ZNF777	GSM1540513	0.158209
ZNF777	GSM1540514	0.279515
ZNF777	GSM1540515	0.150789
ZNF777	GSM1540516	0.424402
ZNF777	GSM1540517	0.676717
ZNF777	GSM1540518	0.950172
ZNF777	GSM1540519	-0.39274
ZNF777	GSM1540520	0.942287
ZNF777	GSM1540521	1.70834
ZNF777	GSM1540522	0.85849
ZNF777	GSM1540523	1.49208
ZNF777	GSM1540524	0.821323
ZNF777	GSM1540525	1.05787
ZNF777	GSM1540526	1.19932
ZNF777	GSM1540527	0.0204255
ZNF777	GSM1540528	-0.53227
ZNF777	GSM1540529	1.21356
ZNF777	GSM1540530	0.211909
ZNF777	GSM1540531	1.79697
ZNF777	GSM1540532	0.64171
ZNF777	GSM1540533	0.911166
ZNF777	GSM1540534	1.02152
ZNF777	GSM1540535	-0.211912
ZNF777	GSM1540536	0.497711
ZNF777	GSM1540537	-1.07206
ZNF777	GSM1540539	-0.433452
ZNF777	GSM1540540	-0.0385177
ZNF777	GSM1540541	-1.84827
AES	GSM1540487	0.827985
AES	GSM1540488	-0.944744
AES	GSM1540489	-0.504258
AES	GSM1540490	0.842553
AES	GSM1540491	-0.947688
AES	GSM1540492	-0.000440007
AES	GSM1540493	-0.0970152
AES	GSM1540494	-0.622603
AES	GSM1540495	0.0349264
AES	GSM1540496	-1.63411
AES	GSM1540497	-0.520046
AES	GSM1540498	-1.2204
AES	GSM1540499	-0.476415
AES	GSM1540501	-2.95112
AES	GSM1540502	-0.227067
AES	GSM1540503	-0.383361
AES	GSM1540505	-1.07756
AES	GSM1540506	-0.684329
AES	GSM1540507	0.566957
AES	GSM1540508	-2.52161
AES	GSM1540509	-0.200636
AES	GSM1540510	0.128184
AES	GSM1540511	0.637687
AES	GSM1540512	-0.0587428
AES	GSM1540513	-0.573818
AES	GSM1540514	0.762935
AES	GSM1540515	0.218885
AES	GSM1540516	1.71517
AES	GSM1540517	0.900145
AES	GSM1540518	1.426
AES	GSM1540519	-0.151058
AES	GSM1540520	-0.139858
AES	GSM1540521	0.358129
AES	GSM1540522	0.293255
AES	GSM1540523	1.77887
AES	GSM1540524	0.789099
AES	GSM1540525	1.42944
AES	GSM1540526	0.626949
AES	GSM1540527	1.04244
AES	GSM1540528	0.523929
AES	GSM1540529	-0.304843
AES	GSM1540530	0.590597
AES	GSM1540531	0.865986
AES	GSM1540532	0.972034
AES	GSM1540533	1.46459
AES	GSM1540534	1.35778
AES	GSM1540535	-0.648188
AES	GSM1540536	-0.516839
AES	GSM1540537	-0.659007
AES	GSM1540539	-0.204269
AES	GSM1540540	-0.177318
AES	GSM1540541	-1.70719
EXOSC6	GSM1540487	-0.443538
EXOSC6	GSM1540488	-0.689466
EXOSC6	GSM1540489	-2.16694
EXOSC6	GSM1540490	0.021265
EXOSC6	GSM1540491	-0.178309
EXOSC6	GSM1540492	0.0869442
EXOSC6	GSM1540493	0.664665
EXOSC6	GSM1540494	-1.7074
EXOSC6	GSM1540495	0.749075
EXOSC6	GSM1540496	-1.03392
EXOSC6	GSM1540497	0.134515
EXOSC6	GSM1540498	-0.357879
EXOSC6	GSM1540499	-1.78955
EXOSC6	GSM1540501	-2.1394
EXOSC6	GSM1540502	-1.65713
EXOSC6	GSM1540503	-0.0403219
EXOSC6	GSM1540505	0.768995
EXOSC6	GSM1540506	-0.465116
EXOSC6	GSM1540507	0.167856
EXOSC6	GSM1540508	-1.20972
EXOSC6	GSM1540509	-0.538989
EXOSC6	GSM1540510	0.311
EXOSC6	GSM1540511	-0.0887559
EXOSC6	GSM1540512	0.041078
EXOSC6	GSM1540513	0.959329
EXOSC6	GSM1540514	0.350602
EXOSC6	GSM1540515	0.0413075
EXOSC6	GSM1540516	1.31452
EXOSC6	GSM1540517	0.476478
EXOSC6	GSM1540518	0.476329
EXOSC6	GSM1540519	1.26806
EXOSC6	GSM1540520	0.367024
EXOSC6	GSM1540521	0.657581
EXOSC6	GSM1540522	0.586804
EXOSC6	GSM1540523	2.41655
EXOSC6	GSM1540524	0.00522524
EXOSC6	GSM1540525	0.45246
EXOSC6	GSM1540526	0.370328
EXOSC6	GSM1540527	-0.688178
EXOSC6	GSM1540528	1.07593
EXOSC6	GSM1540529	0.601625
EXOSC6	GSM1540530	0.324193
EXOSC6	GSM1540531	1.23857
EXOSC6	GSM1540532	1.55093
EXOSC6	GSM1540533	1.17276
EXOSC6	GSM1540534	0.853492
EXOSC6	GSM1540535	-1.4725
EXOSC6	GSM1540536	0.0606258
EXOSC6	GSM1540537	-1.41704
EXOSC6	GSM1540539	0.0601279
EXOSC6	GSM1540540	0.176044
EXOSC6	GSM1540541	-1.71814
ZCCHC11	GSM1540487	1.61853
ZCCHC11	GSM1540488	-3.26622
ZCCHC11	GSM1540489	-1.2364
ZCCHC11	GSM1540490	0.00730627
ZCCHC11	GSM1540491	-0.200006
ZCCHC11	GSM1540492	0.589117
ZCCHC11	GSM1540493	0.920763
ZCCHC11	GSM1540494	0.577043
ZCCHC11	GSM1540495	0.590337
ZCCHC11	GSM1540496	-1.68137
ZCCHC11	GSM1540497	-0.0373906
ZCCHC11	GSM1540498	-0.708895
ZCCHC11	GSM1540499	0.0283734
ZCCHC11	GSM1540501	-1.85476
ZCCHC11	GSM1540502	-1.30019
ZCCHC11	GSM1540503	0.179968
ZCCHC11	GSM1540505	0.574595
ZCCHC11	GSM1540506	-1.14766
ZCCHC11	GSM1540507	-1.13989
ZCCHC11	GSM1540508	-1.26381
ZCCHC11	GSM1540509	-2.46198
ZCCHC11	GSM1540510	-0.775854
ZCCHC11	GSM1540511	-0.105383
ZCCHC11	GSM1540512	1.58224
ZCCHC11	GSM1540513	0.462183
ZCCHC11	GSM1540514	1.05584
ZCCHC11	GSM1540515	0.432265
ZCCHC11	GSM1540516	-0.0116498
ZCCHC11	GSM1540517	0.979717
ZCCHC11	GSM1540518	0.3625
ZCCHC11	GSM1540519	-0.397298
ZCCHC11	GSM1540520	0.15824
ZCCHC11	GSM1540521	0.721828
ZCCHC11	GSM1540522	-0.0298387
ZCCHC11	GSM1540523	0.723121
ZCCHC11	GSM1540524	-0.797274
ZCCHC11	GSM1540525	-0.359216
ZCCHC11	GSM1540526	-0.172622
ZCCHC11	GSM1540527	0.654534
ZCCHC11	GSM1540528	0.426528
ZCCHC11	GSM1540529	-0.559427
ZCCHC11	GSM1540530	0.644572
ZCCHC11	GSM1540531	0.911545
ZCCHC11	GSM1540532	0.988223
ZCCHC11	GSM1540533	-0.236385
ZCCHC11	GSM1540534	1.33482
ZCCHC11	GSM1540535	-0.0930389
ZCCHC11	GSM1540536	0.728182
ZCCHC11	GSM1540537	0.641966
ZCCHC11	GSM1540539	1.03856
ZCCHC11	GSM1540540	0.452301
ZCCHC11	GSM1540541	0.451364
PRELP	GSM1540487	-0.404707
PRELP	GSM1540488	-0.958321
PRELP	GSM1540489	-0.0802149
PRELP	GSM1540490	-0.652428
PRELP	GSM1540491	-1.33528
PRELP	GSM1540492	-0.711645
PRELP	GSM1540493	-0.191177
PRELP	GSM1540494	-1.2032
PRELP	GSM1540495	1.23841
PRELP	GSM1540496	0.0612259
PRELP	GSM1540497	-0.212948
PRELP	GSM1540498	-0.682806
PRELP	GSM1540499	-0.231598
PRELP	GSM1540501	0.127305
PRELP	GSM1540502	-0.0228193
PRELP	GSM1540503	-0.330825
PRELP	GSM1540505	-0.339652
PRELP	GSM1540506	0.70181
PRELP	GSM1540507	-0.602403
PRELP	GSM1540508	-0.928266
PRELP	GSM1540509	-0.800945
PRELP	GSM1540510	-0.7582
PRELP	GSM1540511	-0.60518
PRELP	GSM1540512	-0.00673392
PRELP	GSM1540513	-0.585077
PRELP	GSM1540514	-0.623979
PRELP	GSM1540515	-0.245406
PRELP	GSM1540516	2.88854
PRELP	GSM1540517	-0.982646
PRELP	GSM1540518	0.310959
PRELP	GSM1540519	-1.33528
PRELP	GSM1540520	-0.0470994
PRELP	GSM1540521	-0.691099
PRELP	GSM1540522	-0.445113
PRELP	GSM1540523	2.26849
PRELP	GSM1540524	-0.571843
PRELP	GSM1540525	0.314319
PRELP	GSM1540526	-0.565676
PRELP	GSM1540527	-0.739196
PRELP	GSM1540528	1.69801
PRELP	GSM1540529	1.6309
PRELP	GSM1540530	1.32469
PRELP	GSM1540531	1.11035
PRELP	GSM1540532	-0.312877
PRELP	GSM1540533	0.599436
PRELP	GSM1540534	0.532951
PRELP	GSM1540535	2.35393
PRELP	GSM1540536	1.75586
PRELP	GSM1540537	-0.078577
PRELP	GSM1540539	-0.833179
PRELP	GSM1540540	1.18471
PRELP	GSM1540541	-0.985502
ATP6V0A1	GSM1540487	-0.0349788
ATP6V0A1	GSM1540488	3.53443
ATP6V0A1	GSM1540489	2.19954
ATP6V0A1	GSM1540490	0.418154
ATP6V0A1	GSM1540491	1.15227
ATP6V0A1	GSM1540492	0.28868
ATP6V0A1	GSM1540493	-0.342241
ATP6V0A1	GSM1540494	0.880926
ATP6V0A1	GSM1540495	0.0327527
ATP6V0A1	GSM1540496	1.71541
ATP6V0A1	GSM1540497	-1.0081
ATP6V0A1	GSM1540498	-0.548675
ATP6V0A1	GSM1540499	-0.646431
ATP6V0A1	GSM1540501	-0.950473
ATP6V0A1	GSM1540502	-0.815442
ATP6V0A1	GSM1540503	-0.0466686
ATP6V0A1	GSM1540505	-0.245817
ATP6V0A1	GSM1540506	-0.153162
ATP6V0A1	GSM1540507	-0.470927
ATP6V0A1	GSM1540508	1.08303
ATP6V0A1	GSM1540509	0.816654
ATP6V0A1	GSM1540510	-0.655431
ATP6V0A1	GSM1540511	-0.167105
ATP6V0A1	GSM1540512	1.27745
ATP6V0A1	GSM1540513	0.905476
ATP6V0A1	GSM1540514	1.52235
ATP6V0A1	GSM1540515	-0.257341
ATP6V0A1	GSM1540516	-1.00991
ATP6V0A1	GSM1540517	-0.509959
ATP6V0A1	GSM1540518	0.0217817
ATP6V0A1	GSM1540519	-0.614661
ATP6V0A1	GSM1540520	-0.660941
ATP6V0A1	GSM1540521	1.29132
ATP6V0A1	GSM1540522	0.573631
ATP6V0A1	GSM1540523	-0.694232
ATP6V0A1	GSM1540524	0.724924
ATP6V0A1	GSM1540525	-0.274732
ATP6V0A1	GSM1540526	0.288899
ATP6V0A1	GSM1540527	-0.0807285
ATP6V0A1	GSM1540528	-0.784669
ATP6V0A1	GSM1540529	-0.233931
ATP6V0A1	GSM1540530	-0.114439
ATP6V0A1	GSM1540531	-1.60774
ATP6V0A1	GSM1540532	-1.05947
ATP6V0A1	GSM1540533	-1.17366
ATP6V0A1	GSM1540534	0.946166
ATP6V0A1	GSM1540535	-1.48084
ATP6V0A1	GSM1540536	-1.01349
ATP6V0A1	GSM1540537	-0.511845
ATP6V0A1	GSM1540539	0.310905
ATP6V0A1	GSM1540540	-1.32339
ATP6V0A1	GSM1540541	-0.493306
ZBTB45	GSM1540487	1.07425
ZBTB45	GSM1540488	-0.674244
ZBTB45	GSM1540489	0.0213201
ZBTB45	GSM1540490	1.73436
ZBTB45	GSM1540491	-3.11495
ZBTB45	GSM1540492	0.61381
ZBTB45	GSM1540493	0.407144
ZBTB45	GSM1540494	-0.97684
ZBTB45	GSM1540495	-0.624036
ZBTB45	GSM1540496	-1.40678
ZBTB45	GSM1540497	-0.607472
ZBTB45	GSM1540498	-0.866029
ZBTB45	GSM1540499	-0.948447
ZBTB45	GSM1540501	-1.46041
ZBTB45	GSM1540502	-1.09503
ZBTB45	GSM1540503	-0.0846142
ZBTB45	GSM1540505	-0.0629272
ZBTB45	GSM1540506	-0.768208
ZBTB45	GSM1540507	0.796887
ZBTB45	GSM1540508	-0.873878
ZBTB45	GSM1540509	0.395282
ZBTB45	GSM1540510	-0.393439
ZBTB45	GSM1540511	-0.314409
ZBTB45	GSM1540512	0.333806
ZBTB45	GSM1540513	-0.491449
ZBTB45	GSM1540514	1.02168
ZBTB45	GSM1540515	0.0984124
ZBTB45	GSM1540516	0.89662
ZBTB45	GSM1540517	1.4926
ZBTB45	GSM1540518	0.753267
ZBTB45	GSM1540519	-1.86158
ZBTB45	GSM1540520	0.500084
ZBTB45	GSM1540521	1.12241
ZBTB45	GSM1540522	0.529501
ZBTB45	GSM1540523	-0.206894
ZBTB45	GSM1540524	0.587821
ZBTB45	GSM1540525	0.792357
ZBTB45	GSM1540526	-0.147518
ZBTB45	GSM1540527	0.520062
ZBTB45	GSM1540528	0.0480536
ZBTB45	GSM1540529	2.36555
ZBTB45	GSM1540530	0.572814
ZBTB45	GSM1540531	-0.956604
ZBTB45	GSM1540532	0.639613
ZBTB45	GSM1540533	0.508814
ZBTB45	GSM1540534	0.325579
ZBTB45	GSM1540535	-0.510904
ZBTB45	GSM1540536	-0.0372319
ZBTB45	GSM1540537	-1.74438
ZBTB45	GSM1540539	0.339784
ZBTB45	GSM1540540	0.182247
ZBTB45	GSM1540541	1.55417
PBX4	GSM1540487	-0.0189531
PBX4	GSM1540488	-3.081
PBX4	GSM1540489	-0.149043
PBX4	GSM1540490	-0.337492
PBX4	GSM1540491	-0.906107
PBX4	GSM1540492	0.841876
PBX4	GSM1540493	-0.0209855
PBX4	GSM1540494	0.0814061
PBX4	GSM1540495	-0.130513
PBX4	GSM1540496	-1.73587
PBX4	GSM1540497	0.148434
PBX4	GSM1540498	-0.679779
PBX4	GSM1540499	-0.0528524
PBX4	GSM1540501	-0.763273
PBX4	GSM1540502	-0.681988
PBX4	GSM1540503	-0.118375
PBX4	GSM1540505	0.547045
PBX4	GSM1540506	-0.300568
PBX4	GSM1540507	0.0033788
PBX4	GSM1540508	-0.914464
PBX4	GSM1540509	0.761615
PBX4	GSM1540510	-1.03834
PBX4	GSM1540511	-0.76637
PBX4	GSM1540512	0.393027
PBX4	GSM1540513	-0.499077
PBX4	GSM1540514	1.15944
PBX4	GSM1540515	0.49435
PBX4	GSM1540516	-0.301482
PBX4	GSM1540517	1.30137
PBX4	GSM1540518	-0.433025
PBX4	GSM1540519	-1.3704
PBX4	GSM1540520	-0.44671
PBX4	GSM1540521	-0.472053
PBX4	GSM1540522	-0.397052
PBX4	GSM1540523	0.055563
PBX4	GSM1540524	-0.152198
PBX4	GSM1540525	0.960841
PBX4	GSM1540526	-0.278573
PBX4	GSM1540527	0.605857
PBX4	GSM1540528	1.26785
PBX4	GSM1540529	0.0916749
PBX4	GSM1540530	1.26303
PBX4	GSM1540531	1.86501
PBX4	GSM1540532	-0.291705
PBX4	GSM1540533	-0.0708188
PBX4	GSM1540534	1.28777
PBX4	GSM1540535	2.29509
PBX4	GSM1540536	2.27816
PBX4	GSM1540537	-1.86741
PBX4	GSM1540539	0.700885
PBX4	GSM1540540	0.673161
PBX4	GSM1540541	-0.800367
NUDT10	GSM1540487	-0.901907
NUDT10	GSM1540488	-0.961152
NUDT10	GSM1540489	1.66978
NUDT10	GSM1540490	-0.163292
NUDT10	GSM1540491	-1.79041
NUDT10	GSM1540492	0.0171475
NUDT10	GSM1540493	0.183324
NUDT10	GSM1540494	-1.05384
NUDT10	GSM1540495	0.142666
NUDT10	GSM1540496	-1.29502
NUDT10	GSM1540497	0.840004
NUDT10	GSM1540498	-1.23337
NUDT10	GSM1540499	1.02529
NUDT10	GSM1540501	-0.49507
NUDT10	GSM1540502	-1.2504
NUDT10	GSM1540503	-0.790462
NUDT10	GSM1540505	0.953196
NUDT10	GSM1540506	-0.371341
NUDT10	GSM1540507	0.210085
NUDT10	GSM1540508	-0.643782
NUDT10	GSM1540509	-0.461208
NUDT10	GSM1540510	-0.917784
NUDT10	GSM1540511	0.610908
NUDT10	GSM1540512	0.00292061
NUDT10	GSM1540513	-0.829746
NUDT10	GSM1540514	-0.0635143
NUDT10	GSM1540515	0.574717
NUDT10	GSM1540516	1.30623
NUDT10	GSM1540517	0.00704639
NUDT10	GSM1540518	0.160485
NUDT10	GSM1540519	-1.79041
NUDT10	GSM1540520	1.17196
NUDT10	GSM1540521	1.14424
NUDT10	GSM1540522	-0.871059
NUDT10	GSM1540523	0.921403
NUDT10	GSM1540524	-0.814003
NUDT10	GSM1540525	0.0201504
NUDT10	GSM1540526	0.901281
NUDT10	GSM1540527	1.79917
NUDT10	GSM1540528	0.404522
NUDT10	GSM1540529	2.057
NUDT10	GSM1540530	-1.79041
NUDT10	GSM1540531	0.940044
NUDT10	GSM1540532	1.16648
NUDT10	GSM1540533	1.36856
NUDT10	GSM1540534	-1.0164
NUDT10	GSM1540535	1.41688
NUDT10	GSM1540536	-0.424616
NUDT10	GSM1540537	-0.898142
NUDT10	GSM1540539	0.494504
NUDT10	GSM1540540	-0.874959
NUDT10	GSM1540541	0.192309
MAZ	GSM1540487	0.154388
MAZ	GSM1540488	-0.0548965
MAZ	GSM1540489	-0.563129
MAZ	GSM1540490	0.391306
MAZ	GSM1540491	-0.214218
MAZ	GSM1540492	0.0608851
MAZ	GSM1540493	-0.663411
MAZ	GSM1540494	-0.301415
MAZ	GSM1540495	-0.0137422
MAZ	GSM1540496	-0.617997
MAZ	GSM1540497	-0.645277
MAZ	GSM1540498	-0.764486
MAZ	GSM1540499	-1.38786
MAZ	GSM1540501	-2.79236
MAZ	GSM1540502	-1.03678
MAZ	GSM1540503	0.302549
MAZ	GSM1540505	-0.607602
MAZ	GSM1540506	-0.572035
MAZ	GSM1540507	-0.13428
MAZ	GSM1540508	-1.82881
MAZ	GSM1540509	-0.510644
MAZ	GSM1540510	-0.0307942
MAZ	GSM1540511	0.190447
MAZ	GSM1540512	0.102001
MAZ	GSM1540513	-0.183584
MAZ	GSM1540514	1.25856
MAZ	GSM1540515	0.271158
MAZ	GSM1540516	1.85172
MAZ	GSM1540517	1.01029
MAZ	GSM1540518	0.82486
MAZ	GSM1540519	-0.273493
MAZ	GSM1540520	-0.497825
MAZ	GSM1540521	0.0811259
MAZ	GSM1540522	0.619579
MAZ	GSM1540523	0.433355
MAZ	GSM1540524	0.349285
MAZ	GSM1540525	1.1747
MAZ	GSM1540526	1.12904
MAZ	GSM1540527	1.49192
MAZ	GSM1540528	1.91178
MAZ	GSM1540529	1.36616
MAZ	GSM1540530	1.65422
MAZ	GSM1540531	0.706757
MAZ	GSM1540532	0.309589
MAZ	GSM1540533	0.940427
MAZ	GSM1540534	1.53832
MAZ	GSM1540535	-1.01328
MAZ	GSM1540536	-1.39265
MAZ	GSM1540537	-0.701534
MAZ	GSM1540539	-0.322741
MAZ	GSM1540540	-1.0568
MAZ	GSM1540541	-1.94278
C20orf112	GSM1540487	1.96984
C20orf112	GSM1540488	-2.74611
C20orf112	GSM1540489	-0.60616
C20orf112	GSM1540490	-0.0410389
C20orf112	GSM1540491	-2.78534
C20orf112	GSM1540492	0.287281
C20orf112	GSM1540493	0.941791
C20orf112	GSM1540494	-0.195276
C20orf112	GSM1540495	-0.375511
C20orf112	GSM1540496	-1.29312
C20orf112	GSM1540497	0.963423
C20orf112	GSM1540498	0.135691
C20orf112	GSM1540499	0.743717
C20orf112	GSM1540501	-1.78987
C20orf112	GSM1540502	-0.754161
C20orf112	GSM1540503	-0.118245
C20orf112	GSM1540505	-0.0228925
C20orf112	GSM1540506	-1.54253
C20orf112	GSM1540507	-0.408691
C20orf112	GSM1540508	-1.33646
C20orf112	GSM1540509	-0.205273
C20orf112	GSM1540510	-1.23065
C20orf112	GSM1540511	-0.708559
C20orf112	GSM1540512	-0.351644
C20orf112	GSM1540513	0.809673
C20orf112	GSM1540514	1.61558
C20orf112	GSM1540515	1.1363
C20orf112	GSM1540516	0.705104
C20orf112	GSM1540517	0.663813
C20orf112	GSM1540518	0.109076
C20orf112	GSM1540519	0.409135
C20orf112	GSM1540520	-0.2068
C20orf112	GSM1540521	0.0199023
C20orf112	GSM1540522	0.313283
C20orf112	GSM1540523	0.241883
C20orf112	GSM1540524	-0.0550158
C20orf112	GSM1540525	0.59702
C20orf112	GSM1540526	-0.363824
C20orf112	GSM1540527	1.55732
C20orf112	GSM1540528	1.20251
C20orf112	GSM1540529	0.731895
C20orf112	GSM1540530	0.821936
C20orf112	GSM1540531	0.350991
C20orf112	GSM1540532	1.37387
C20orf112	GSM1540533	-0.100885
C20orf112	GSM1540534	0.630408
C20orf112	GSM1540535	-1.04058
C20orf112	GSM1540536	-0.616097
C20orf112	GSM1540537	0.52595
C20orf112	GSM1540539	0.131815
C20orf112	GSM1540540	0.727948
C20orf112	GSM1540541	-0.822421
SLC26A4	GSM1540487	-1.48232
SLC26A4	GSM1540488	0.061047
SLC26A4	GSM1540489	-0.812681
SLC26A4	GSM1540490	1.5784
SLC26A4	GSM1540491	-1.9619
SLC26A4	GSM1540492	0.565345
SLC26A4	GSM1540493	-0.398
SLC26A4	GSM1540494	-1.04182
SLC26A4	GSM1540495	-0.143436
SLC26A4	GSM1540496	0.843713
SLC26A4	GSM1540497	-0.106628
SLC26A4	GSM1540498	-0.907932
SLC26A4	GSM1540499	-0.0901469
SLC26A4	GSM1540501	-0.416461
SLC26A4	GSM1540502	-0.504297
SLC26A4	GSM1540503	-0.0402426
SLC26A4	GSM1540505	0.265795
SLC26A4	GSM1540506	0.534118
SLC26A4	GSM1540507	-0.827412
SLC26A4	GSM1540508	-0.257809
SLC26A4	GSM1540509	-0.794461
SLC26A4	GSM1540510	1.48071
SLC26A4	GSM1540511	-0.701626
SLC26A4	GSM1540512	-0.839738
SLC26A4	GSM1540513	0.262611
SLC26A4	GSM1540514	-1.27202
SLC26A4	GSM1540515	0.652191
SLC26A4	GSM1540516	1.42078
SLC26A4	GSM1540517	-0.897904
SLC26A4	GSM1540518	0.296738
SLC26A4	GSM1540519	-1.9619
SLC26A4	GSM1540520	-0.609278
SLC26A4	GSM1540521	-1.36395
SLC26A4	GSM1540522	-0.215342
SLC26A4	GSM1540523	2.99301
SLC26A4	GSM1540524	0.220645
SLC26A4	GSM1540525	0.29225
SLC26A4	GSM1540526	-0.479945
SLC26A4	GSM1540527	0.0742677
SLC26A4	GSM1540528	1.30405
SLC26A4	GSM1540529	0.876172
SLC26A4	GSM1540530	-0.505804
SLC26A4	GSM1540531	2.26064
SLC26A4	GSM1540532	-0.469259
SLC26A4	GSM1540533	-0.189231
SLC26A4	GSM1540534	0.578188
SLC26A4	GSM1540535	1.42107
SLC26A4	GSM1540536	1.3193
SLC26A4	GSM1540537	0.0269609
SLC26A4	GSM1540539	-0.497197
SLC26A4	GSM1540540	0.432538
SLC26A4	GSM1540541	0.0282061
TBC1D12	GSM1540487	0.715822
TBC1D12	GSM1540488	-0.689844
TBC1D12	GSM1540489	0.241327
TBC1D12	GSM1540490	-0.987361
TBC1D12	GSM1540491	1.07349
TBC1D12	GSM1540492	2.3266
TBC1D12	GSM1540493	-0.681623
TBC1D12	GSM1540494	0.232893
TBC1D12	GSM1540495	-0.126569
TBC1D12	GSM1540496	-0.00958478
TBC1D12	GSM1540497	-0.714298
TBC1D12	GSM1540498	0.643748
TBC1D12	GSM1540499	1.47997
TBC1D12	GSM1540501	2.43732
TBC1D12	GSM1540502	0.712335
TBC1D12	GSM1540503	0.46694
TBC1D12	GSM1540505	-0.257285
TBC1D12	GSM1540506	-1.17299
TBC1D12	GSM1540507	0.446152
TBC1D12	GSM1540508	-0.0853928
TBC1D12	GSM1540509	-0.0973835
TBC1D12	GSM1540510	0.488471
TBC1D12	GSM1540511	-0.337822
TBC1D12	GSM1540512	0.108377
TBC1D12	GSM1540513	0.11606
TBC1D12	GSM1540514	-0.188197
TBC1D12	GSM1540515	-0.547836
TBC1D12	GSM1540516	-1.19989
TBC1D12	GSM1540517	-1.11716
TBC1D12	GSM1540518	-1.03734
TBC1D12	GSM1540519	-0.717187
TBC1D12	GSM1540520	2.19496
TBC1D12	GSM1540521	0.0232028
TBC1D12	GSM1540522	0.899984
TBC1D12	GSM1540523	-1.00226
TBC1D12	GSM1540524	-0.0532327
TBC1D12	GSM1540525	-1.77948
TBC1D12	GSM1540526	-0.422767
TBC1D12	GSM1540527	-0.61386
TBC1D12	GSM1540528	-0.479358
TBC1D12	GSM1540529	1.53117
TBC1D12	GSM1540530	0.687103
TBC1D12	GSM1540531	-2.20178
TBC1D12	GSM1540532	-0.585622
TBC1D12	GSM1540533	-0.894609
TBC1D12	GSM1540534	-0.795114
TBC1D12	GSM1540535	0.47466
TBC1D12	GSM1540536	1.26269
TBC1D12	GSM1540537	1.58544
TBC1D12	GSM1540539	-0.8554
TBC1D12	GSM1540540	0.0913704
TBC1D12	GSM1540541	-0.588847
GOSR1	GSM1540487	0.760591
GOSR1	GSM1540488	-0.323883
GOSR1	GSM1540489	0.859511
GOSR1	GSM1540490	-0.242704
GOSR1	GSM1540491	-0.745921
GOSR1	GSM1540492	-0.458555
GOSR1	GSM1540493	-1.24343
GOSR1	GSM1540494	-0.263077
GOSR1	GSM1540495	2.56351
GOSR1	GSM1540496	-1.32987
GOSR1	GSM1540497	-0.688824
GOSR1	GSM1540498	-1.78481
GOSR1	GSM1540499	0.347836
GOSR1	GSM1540501	-1.32386
GOSR1	GSM1540502	1.67021
GOSR1	GSM1540503	0.164688
GOSR1	GSM1540505	-1.26329
GOSR1	GSM1540506	-0.284917
GOSR1	GSM1540507	-0.932705
GOSR1	GSM1540508	-1.13172
GOSR1	GSM1540509	-1.90839
GOSR1	GSM1540510	-0.624991
GOSR1	GSM1540511	-0.567529
GOSR1	GSM1540512	0.814417
GOSR1	GSM1540513	0.12238
GOSR1	GSM1540514	0.334795
GOSR1	GSM1540515	0.443551
GOSR1	GSM1540516	0.420818
GOSR1	GSM1540517	0.94191
GOSR1	GSM1540518	1.08747
GOSR1	GSM1540519	-0.592964
GOSR1	GSM1540520	0.800788
GOSR1	GSM1540521	-0.0415781
GOSR1	GSM1540522	-0.121571
GOSR1	GSM1540523	0.200965
GOSR1	GSM1540524	-0.439076
GOSR1	GSM1540525	1.24952
GOSR1	GSM1540526	-0.0413055
GOSR1	GSM1540527	0.162528
GOSR1	GSM1540528	0.61616
GOSR1	GSM1540529	-0.112823
GOSR1	GSM1540530	-0.102999
GOSR1	GSM1540531	1.01881
GOSR1	GSM1540532	-0.26689
GOSR1	GSM1540533	0.238442
GOSR1	GSM1540534	1.48391
GOSR1	GSM1540535	2.25143
GOSR1	GSM1540536	1.84939
GOSR1	GSM1540537	-0.668715
GOSR1	GSM1540539	-0.453245
GOSR1	GSM1540540	-0.835472
GOSR1	GSM1540541	-1.60849
DCX	GSM1540487	-0.783245
DCX	GSM1540488	-0.43146
DCX	GSM1540489	-0.404013
DCX	GSM1540490	-0.632081
DCX	GSM1540491	-0.783245
DCX	GSM1540492	-0.783245
DCX	GSM1540493	-0.783245
DCX	GSM1540494	-0.783245
DCX	GSM1540495	0.791226
DCX	GSM1540496	-0.311636
DCX	GSM1540497	-0.243996
DCX	GSM1540498	-0.783245
DCX	GSM1540499	-0.783245
DCX	GSM1540501	-0.783245
DCX	GSM1540502	-0.125421
DCX	GSM1540503	-0.21324
DCX	GSM1540505	0.927285
DCX	GSM1540506	-0.426953
DCX	GSM1540507	-0.783245
DCX	GSM1540508	-0.397755
DCX	GSM1540509	-0.246381
DCX	GSM1540510	-0.783245
DCX	GSM1540511	-0.00274289
DCX	GSM1540512	-0.783245
DCX	GSM1540513	-0.282117
DCX	GSM1540514	-0.783245
DCX	GSM1540515	-0.0972166
DCX	GSM1540516	0.212928
DCX	GSM1540517	-0.517128
DCX	GSM1540518	3.30525
DCX	GSM1540519	-0.783245
DCX	GSM1540520	3.22782
DCX	GSM1540521	-0.275301
DCX	GSM1540522	-0.628628
DCX	GSM1540523	-0.126305
DCX	GSM1540524	-0.341917
DCX	GSM1540525	1.52774
DCX	GSM1540526	-0.538862
DCX	GSM1540527	1.79243
DCX	GSM1540528	-0.783245
DCX	GSM1540529	0.49102
DCX	GSM1540530	0.848613
DCX	GSM1540531	0.946239
DCX	GSM1540532	-0.212155
DCX	GSM1540533	0.544797
DCX	GSM1540534	1.16891
DCX	GSM1540535	1.31781
DCX	GSM1540536	2.20257
DCX	GSM1540537	-0.783245
DCX	GSM1540539	-0.103196
DCX	GSM1540540	-0.718866
DCX	GSM1540541	-0.278596
DUSP11	GSM1540487	1.03981
DUSP11	GSM1540488	-1.7971
DUSP11	GSM1540489	-1.58789
DUSP11	GSM1540490	0.684702
DUSP11	GSM1540491	-2.89035
DUSP11	GSM1540492	0.357756
DUSP11	GSM1540493	-0.564496
DUSP11	GSM1540494	-1.11117
DUSP11	GSM1540495	0.185724
DUSP11	GSM1540496	0.416126
DUSP11	GSM1540497	0.575947
DUSP11	GSM1540498	-0.200307
DUSP11	GSM1540499	-0.00413898
DUSP11	GSM1540501	-2.46765
DUSP11	GSM1540502	-0.231694
DUSP11	GSM1540503	-0.190552
DUSP11	GSM1540505	0.605196
DUSP11	GSM1540506	-0.471113
DUSP11	GSM1540507	-0.317202
DUSP11	GSM1540508	-1.11041
DUSP11	GSM1540509	-0.220693
DUSP11	GSM1540510	0.903349
DUSP11	GSM1540511	-0.104929
DUSP11	GSM1540512	1.01292
DUSP11	GSM1540513	0.563148
DUSP11	GSM1540514	0.84572
DUSP11	GSM1540515	0.0244724
DUSP11	GSM1540516	0.602933
DUSP11	GSM1540517	1.89004
DUSP11	GSM1540518	1.05747
DUSP11	GSM1540519	-0.28203
DUSP11	GSM1540520	1.94163
DUSP11	GSM1540521	0.126127
DUSP11	GSM1540522	-0.810469
DUSP11	GSM1540523	1.5499
DUSP11	GSM1540524	0.113317
DUSP11	GSM1540525	0.120978
DUSP11	GSM1540526	0.234883
DUSP11	GSM1540527	0.227355
DUSP11	GSM1540528	-0.262145
DUSP11	GSM1540529	-2.14033
DUSP11	GSM1540530	-0.332927
DUSP11	GSM1540531	0.917908
DUSP11	GSM1540532	0.968428
DUSP11	GSM1540533	0.3795
DUSP11	GSM1540534	0.367725
DUSP11	GSM1540535	-0.635387
DUSP11	GSM1540536	1.06974
DUSP11	GSM1540537	-1.0827
DUSP11	GSM1540539	0.449601
DUSP11	GSM1540540	0.021718
DUSP11	GSM1540541	-0.438436
LMX1B	GSM1540487	-1.07847
LMX1B	GSM1540488	-1.10945
LMX1B	GSM1540489	-0.305195
LMX1B	GSM1540490	-0.0434818
LMX1B	GSM1540491	-1.14273
LMX1B	GSM1540492	-0.542538
LMX1B	GSM1540493	-1.14273
LMX1B	GSM1540494	0.767514
LMX1B	GSM1540495	-0.472287
LMX1B	GSM1540496	-1.05697
LMX1B	GSM1540497	0.00686281
LMX1B	GSM1540498	-0.903967
LMX1B	GSM1540499	0.979325
LMX1B	GSM1540501	-0.775214
LMX1B	GSM1540502	-0.533785
LMX1B	GSM1540503	-0.00581271
LMX1B	GSM1540505	-0.817788
LMX1B	GSM1540506	2.14691
LMX1B	GSM1540507	0.256978
LMX1B	GSM1540508	-0.82711
LMX1B	GSM1540509	-0.624386
LMX1B	GSM1540510	0.0863155
LMX1B	GSM1540511	-0.436562
LMX1B	GSM1540512	0.488888
LMX1B	GSM1540513	-0.0119031
LMX1B	GSM1540514	-0.164857
LMX1B	GSM1540515	-0.969398
LMX1B	GSM1540516	1.08535
LMX1B	GSM1540517	-0.573829
LMX1B	GSM1540518	0.809422
LMX1B	GSM1540519	-1.14273
LMX1B	GSM1540520	-0.378934
LMX1B	GSM1540521	-0.768639
LMX1B	GSM1540522	0.440011
LMX1B	GSM1540523	2.10179
LMX1B	GSM1540524	-0.744264
LMX1B	GSM1540525	0.989061
LMX1B	GSM1540526	-0.884455
LMX1B	GSM1540527	0.887095
LMX1B	GSM1540528	2.84227
LMX1B	GSM1540529	1.69755
LMX1B	GSM1540530	1.69283
LMX1B	GSM1540531	0.544627
LMX1B	GSM1540532	-0.0590814
LMX1B	GSM1540533	0.129867
LMX1B	GSM1540534	1.84533
LMX1B	GSM1540535	0.379269
LMX1B	GSM1540536	0.6603
LMX1B	GSM1540537	-1.14273
LMX1B	GSM1540539	-0.501776
LMX1B	GSM1540540	-1.14273
LMX1B	GSM1540541	-0.533788
DNAJC22	GSM1540487	-0.918175
DNAJC22	GSM1540488	0.125498
DNAJC22	GSM1540489	-0.29467
DNAJC22	GSM1540490	-0.266082
DNAJC22	GSM1540491	-1.20821
DNAJC22	GSM1540492	-0.172662
DNAJC22	GSM1540493	-1.20821
DNAJC22	GSM1540494	-1.20821
DNAJC22	GSM1540495	-0.334473
DNAJC22	GSM1540496	-0.316913
DNAJC22	GSM1540497	0.832164
DNAJC22	GSM1540498	-0.809348
DNAJC22	GSM1540499	-0.038031
DNAJC22	GSM1540501	-0.701246
DNAJC22	GSM1540502	0.144465
DNAJC22	GSM1540503	0.486303
DNAJC22	GSM1540505	-0.376172
DNAJC22	GSM1540506	3.04317
DNAJC22	GSM1540507	0.378641
DNAJC22	GSM1540508	-0.863102
DNAJC22	GSM1540509	-1.06856
DNAJC22	GSM1540510	0.140311
DNAJC22	GSM1540511	-0.0312306
[truncated: 289 more rows]

## Sheet: Fig4_Freq_IFNI
Regulator	Frequency	type
EIF2AK2	0.916667	TypeI
SP110	0.916667	TypeI
IFI16	0.833333	TypeI
STAT1	0.833333	TypeI
STAT2	0.75	TypeI
TRIM21	0.75	TypeI
TRIM22	0.75	TypeI
CTNNBL1	0.666667	TypeI
ELF1	0.666667	TypeI
NMI	0.666667	TypeI
TRIM25	0.666667	TypeI
IRF7	0.583333	TypeI
PML	0.583333	TypeI
SP100	0.583333	TypeI
TRIM5	0.583333	TypeI
ZNFX1	0.583333	TypeI
ETV7	0.5	TypeI
IRF1	0.5	TypeI
NFE2L3	0.5	TypeI
LMO2	0.416667	TypeI
BAZ1A	0.333333	TypeI
BLZF1	0.333333	TypeI
DCP1A	0.333333	TypeI
HDX	0.333333	TypeI
IRF2	0.333333	TypeI
IRF6	0.333333	TypeI
IRF9	0.333333	TypeI
SMARCA5	0.333333	TypeI
FMR1	0.25	TypeI
HIRA	0.25	TypeI
RBCK1	0.25	TypeI
RFX5	0.25	TypeI
TOP2B	0.25	TypeI
USF1	0.25	TypeI
APBB2	0.166667	TypeI
ARHGEF12	0.166667	TypeI
ARID4B	0.166667	TypeI
ATF3	0.166667	TypeI
BBX	0.166667	TypeI
CBX3	0.166667	TypeI
CNBP	0.166667	TypeI
CREM	0.166667	TypeI
ELK4	0.166667	TypeI
ETV6	0.166667	TypeI
GATA3	0.166667	TypeI
GTF2E2	0.166667	TypeI
HIST1H2BD	0.166667	TypeI
HIST2H2BE	0.166667	TypeI
HOXC13	0.166667	TypeI
MCM2	0.166667	TypeI
MCM6	0.166667	TypeI
MEF2D	0.166667	TypeI
MNDA	0.166667	TypeI
MTA1	0.166667	TypeI
NAP1L4	0.166667	TypeI
NCOA2	0.166667	TypeI
NKX3-1	0.166667	TypeI
PARP1	0.166667	TypeI
PIAS2	0.166667	TypeI
RBMX	0.166667	TypeI
RXRG	0.166667	TypeI
SOX9	0.166667	TypeI
TFEC	0.166667	TypeI
TNFAIP3	0.166667	TypeI
WWTR1	0.166667	TypeI
ZNF107	0.166667	TypeI
ZNF350	0.166667	TypeI
ZRANB2	0.166667	TypeI
AIP	0.0833333	TypeI
ARID5A	0.0833333	TypeI
ARNT	0.0833333	TypeI
ARNTL2	0.0833333	TypeI
ATF5	0.0833333	TypeI
BARX1	0.0833333	TypeI
BCL11B	0.0833333	TypeI
BHLHE41	0.0833333	TypeI
BMI1	0.0833333	TypeI
BTAF1	0.0833333	TypeI
BTG1	0.0833333	TypeI
C1D	0.0833333	TypeI
CBX7	0.0833333	TypeI
CDCA7L	0.0833333	TypeI
CIITA	0.0833333	TypeI
CLOCK	0.0833333	TypeI
CNOT7	0.0833333	TypeI
CSDE1	0.0833333	TypeI
CSRP2	0.0833333	TypeI
DDB1	0.0833333	TypeI
DEAF1	0.0833333	TypeI
DMAP1	0.0833333	TypeI
DRAP1	0.0833333	TypeI
EBF1	0.0833333	TypeI
EED	0.0833333	TypeI
EEF1A1	0.0833333	TypeI
EPAS1	0.0833333	TypeI
ESPL1	0.0833333	TypeI
FBXO7	0.0833333	TypeI
FLI1	0.0833333	TypeI
FUBP3	0.0833333	TypeI
FXR2	0.0833333	TypeI
GATA4	0.0833333	TypeI
GATAD2A	0.0833333	TypeI
GATAD2B	0.0833333	TypeI
GLI3	0.0833333	TypeI
GLIS1	0.0833333	TypeI
GTF2B	0.0833333	TypeI
GTF2E1	0.0833333	TypeI
GTF2F1	0.0833333	TypeI
H1F0	0.0833333	TypeI
HAX1	0.0833333	TypeI
HDAC10	0.0833333	TypeI
HDAC11	0.0833333	TypeI
HERPUD1	0.0833333	TypeI
HIST1H2BG	0.0833333	TypeI
HIST1H2BJ	0.0833333	TypeI
HIVEP2	0.0833333	TypeI
HOXA13	0.0833333	TypeI
HOXB13	0.0833333	TypeI
HOXD8	0.0833333	TypeI
IKZF2	0.0833333	TypeI
JAZF1	0.0833333	TypeI
JUP	0.0833333	TypeI
KAT2B	0.0833333	TypeI
KDM5A	0.0833333	TypeI
KDM5D	0.0833333	TypeI
KLF6	0.0833333	TypeI
LZTR1	0.0833333	TypeI
MATR3	0.0833333	TypeI
MAZ	0.0833333	TypeI
MCM5	0.0833333	TypeI
MECOM	0.0833333	TypeI
MED30	0.0833333	TypeI
MED4	0.0833333	TypeI
MEF2A	0.0833333	TypeI
MEF2C	0.0833333	TypeI
MITF	0.0833333	TypeI
MXI1	0.0833333	TypeI
NCOA3	0.0833333	TypeI
NCOA5	0.0833333	TypeI
NF1	0.0833333	TypeI
NFAT5	0.0833333	TypeI
NFKBIA	0.0833333	TypeI
NPM1	0.0833333	TypeI
NR2F6	0.0833333	TypeI
NR3C1	0.0833333	TypeI
NUPR1	0.0833333	TypeI
ONECUT2	0.0833333	TypeI
OSR1	0.0833333	TypeI
PAX5	0.0833333	TypeI
PAX8	0.0833333	TypeI
PBX1	0.0833333	TypeI
PER1	0.0833333	TypeI
PHF10	0.0833333	TypeI
PHF21A	0.0833333	TypeI
PKNOX1	0.0833333	TypeI
POLR2B	0.0833333	TypeI
POLR2D	0.0833333	TypeI
POLR2F	0.0833333	TypeI
POLR2H	0.0833333	TypeI
POU4F3	0.0833333	TypeI
PRDM1	0.0833333	TypeI
PRDM2	0.0833333	TypeI
PRDM4	0.0833333	TypeI
RARG	0.0833333	TypeI
RBFOX2	0.0833333	TypeI
RFX6	0.0833333	TypeI
RNF141	0.0833333	TypeI
RNF2	0.0833333	TypeI
RREB1	0.0833333	TypeI
SLA2	0.0833333	TypeI
SMAD6	0.0833333	TypeI
SMARCA2	0.0833333	TypeI
SREBF2	0.0833333	TypeI
SRSF8	0.0833333	TypeI
SSB	0.0833333	TypeI
SSBP3	0.0833333	TypeI
STAT3	0.0833333	TypeI
STAT4	0.0833333	TypeI
STAT5A	0.0833333	TypeI
STAT5B	0.0833333	TypeI
SUGP1	0.0833333	TypeI
SUPT3H	0.0833333	TypeI
TAF1C	0.0833333	TypeI
TAF4	0.0833333	TypeI
TAF9	0.0833333	TypeI
TARDBP	0.0833333	TypeI
TCEAL1	0.0833333	TypeI
TCF20	0.0833333	TypeI
TFCP2L1	0.0833333	TypeI
TFDP1	0.0833333	TypeI
TFDP2	0.0833333	TypeI
TGFB1I1	0.0833333	TypeI
TRIM27	0.0833333	TypeI
TRIM33	0.0833333	TypeI
TSC22D1	0.0833333	TypeI
UHRF1	0.0833333	TypeI
VEZF1	0.0833333	TypeI
YTHDC1	0.0833333	TypeI
ZBTB24	0.0833333	TypeI
ZFP36	0.0833333	TypeI
ZFP91	0.0833333	TypeI
ZFPM1	0.0833333	TypeI
ZHX1	0.0833333	TypeI
ZMYM2	0.0833333	TypeI
ZNF232	0.0833333	TypeI
ZNF337	0.0833333	TypeI
ZNF384	0.0833333	TypeI
ZNF397	0.0833333	TypeI
ZNF557	0.0833333	TypeI
ZNF589	0.0833333	TypeI
ZNF74	0.0833333	TypeI

## Sheet: Fig4_Freq_IFNII
Regulator	Frequency	type
CIITA	0.777778	TypeII
ETV7	0.777778	TypeII
IRF1	0.777778	TypeII
TRIM22	0.777778	TypeII
PML	0.666667	TypeII
SP110	0.666667	TypeII
TRIM21	0.666667	TypeII
NMI	0.555556	TypeII
STAT1	0.555556	TypeII
STAT2	0.555556	TypeII
BATF3	0.444444	TypeII
HIVEP2	0.444444	TypeII
IFI16	0.444444	TypeII
IRF7	0.444444	TypeII
IRF9	0.444444	TypeII
OLIG1	0.444444	TypeII
RFX5	0.444444	TypeII
STAT3	0.444444	TypeII
TRIM25	0.444444	TypeII
BATF	0.333333	TypeII
BAZ1A	0.333333	TypeII
CREM	0.333333	TypeII
EIF2AK2	0.333333	TypeII
EPAS1	0.333333	TypeII
HHEX	0.333333	TypeII
NFIX	0.333333	TypeII
PPARG	0.333333	TypeII
RERE	0.333333	TypeII
SP140	0.333333	TypeII
ZNFX1	0.333333	TypeII
ARID5A	0.222222	TypeII
ARNT2	0.222222	TypeII
ATF5	0.222222	TypeII
BLZF1	0.222222	TypeII
CBX7	0.222222	TypeII
CEBPD	0.222222	TypeII
CTNNBL1	0.222222	TypeII
DAB2	0.222222	TypeII
DNMT1	0.222222	TypeII
E2F7	0.222222	TypeII
HESX1	0.222222	TypeII
IRF2	0.222222	TypeII
MAF	0.222222	TypeII
MCM2	0.222222	TypeII
MCM3	0.222222	TypeII
MCM4	0.222222	TypeII
MCM5	0.222222	TypeII
MCM6	0.222222	TypeII
MCM7	0.222222	TypeII
MYC	0.222222	TypeII
PDLIM4	0.222222	TypeII
RBCK1	0.222222	TypeII
RELB	0.222222	TypeII
RUNX3	0.222222	TypeII
SMARCA2	0.222222	TypeII
TBX21	0.222222	TypeII
TIMELESS	0.222222	TypeII
UHRF1	0.222222	TypeII
USF1	0.222222	TypeII
ZBTB33	0.222222	TypeII
ANKRD1	0.111111	TypeII
AR	0.111111	TypeII
ARID3A	0.111111	TypeII
ARID3B	0.111111	TypeII
ARNTL2	0.111111	TypeII
ASCC2	0.111111	TypeII
ASCL2	0.111111	TypeII
ATF3	0.111111	TypeII
BARD1	0.111111	TypeII
BBX	0.111111	TypeII
BCL3	0.111111	TypeII
BCL6	0.111111	TypeII
BHLHE41	0.111111	TypeII
BRCA1	0.111111	TypeII
BTAF1	0.111111	TypeII
CDCA7L	0.111111	TypeII
CEBPB	0.111111	TypeII
CEBPE	0.111111	TypeII
CEBPZ	0.111111	TypeII
CENPK	0.111111	TypeII
CITED2	0.111111	TypeII
CLASRP	0.111111	TypeII
CRABP2	0.111111	TypeII
CTDSPL	0.111111	TypeII
CUX2	0.111111	TypeII
E2F1	0.111111	TypeII
EHF	0.111111	TypeII
EHMT1	0.111111	TypeII
ELF4	0.111111	TypeII
ELK1	0.111111	TypeII
ETS2	0.111111	TypeII
EWSR1	0.111111	TypeII
FBXO7	0.111111	TypeII
FHL2	0.111111	TypeII
FOS	0.111111	TypeII
FOXC1	0.111111	TypeII
FOXO1	0.111111	TypeII
FOXO3	0.111111	TypeII
FOXO4	0.111111	TypeII
GATAD2A	0.111111	TypeII
GLI3	0.111111	TypeII
HDAC4	0.111111	TypeII
HDAC9	0.111111	TypeII
HDX	0.111111	TypeII
HERPUD1	0.111111	TypeII
HLTF	0.111111	TypeII
HLX	0.111111	TypeII
HMGN3	0.111111	TypeII
HNRNPAB	0.111111	TypeII
HOXB4	0.111111	TypeII
ID1	0.111111	TypeII
ID3	0.111111	TypeII
ILF3	0.111111	TypeII
JARID2	0.111111	TypeII
JUND	0.111111	TypeII
KCNIP3	0.111111	TypeII
KDM5D	0.111111	TypeII
KLF15	0.111111	TypeII
KLF2	0.111111	TypeII
KLF4	0.111111	TypeII
KLF5	0.111111	TypeII
KNTC1	0.111111	TypeII
LMO2	0.111111	TypeII
LZTS1	0.111111	TypeII
MEF2D	0.111111	TypeII
MEIS1	0.111111	TypeII
MKL2	0.111111	TypeII
MLLT3	0.111111	TypeII
MLXIPL	0.111111	TypeII
MTF1	0.111111	TypeII
MXD4	0.111111	TypeII
MYBL1	0.111111	TypeII
NCOA1	0.111111	TypeII
NFE2	0.111111	TypeII
NFIL3	0.111111	TypeII
NFX1	0.111111	TypeII
NKRF	0.111111	TypeII
NR4A1	0.111111	TypeII
NR4A2	0.111111	TypeII
NUPR1	0.111111	TypeII
OLIG2	0.111111	TypeII
PARP1	0.111111	TypeII
PAX8	0.111111	TypeII
PBXIP1	0.111111	TypeII
PHF10	0.111111	TypeII
PIAS1	0.111111	TypeII
PITX1	0.111111	TypeII
POLR1C	0.111111	TypeII
PPARD	0.111111	TypeII
RAD54B	0.111111	TypeII
RAI14	0.111111	TypeII
SHOX2	0.111111	TypeII
SIN3B	0.111111	TypeII
SIRT2	0.111111	TypeII
SKIL	0.111111	TypeII
SLC2A4RG	0.111111	TypeII
SMAD1	0.111111	TypeII
SMAD7	0.111111	TypeII
SMARCD3	0.111111	TypeII
SMURF2	0.111111	TypeII
SP100	0.111111	TypeII
SRF	0.111111	TypeII
SRSF2	0.111111	TypeII
SSBP2	0.111111	TypeII
SSBP4	0.111111	TypeII
STAT6	0.111111	TypeII
TCF19	0.111111	TypeII
TCF7L1	0.111111	TypeII
TCFL5	0.111111	TypeII
TFCP2L1	0.111111	TypeII
TFDP1	0.111111	TypeII
TLE1	0.111111	TypeII
TNFAIP3	0.111111	TypeII
TOP2B	0.111111	TypeII
TRERF1	0.111111	TypeII
TRIM24	0.111111	TypeII
TRPS1	0.111111	TypeII
TSC22D1	0.111111	TypeII
TWIST2	0.111111	TypeII
ZBTB5	0.111111	TypeII
ZHX3	0.111111	TypeII
ZNF267	0.111111	TypeII
ZNF274	0.111111	TypeII
ZNF589	0.111111	TypeII
ZNF652	0.111111	TypeII
